# Supplementary material for: Effects of set cathode potentials on microbial electrosynthesis system performance and biocathode methanogen function at a metatranscriptional level
Source: Sci Rep. 2020 Nov 13;10:19824. doi: 10.1038/s41598-020-76229-5 (PMC7666199; doi:10.1038/s41598-020-76229-5)
Supplement: Supplementary file 2 — Supplementary Information 2. [file 41598_2020_76229_MOESM2_ESM.xlsx]

## Sheet: Table S2
OTU	Kingdom	Phylum	Class	Order	Family	Genus	R1	R2	R3
OTU_1	Archaea	Euryarchaeota	Methanobacteria	Methanobacteriales	Methanobacteriaceae	uncultured	15.6284	9.01727	45.4692
OTU_2	Archaea	Euryarchaeota	Methanobacteria	Methanobacteriales	Methanobacteriaceae	Methanobacterium	26.9649	13.3341	12.0121
OTU_3	Archaea	Euryarchaeota	Methanobacteria	Methanobacteriales	Methanobacteriaceae	Methanobacterium	17.6445	11.5408	2.75406
OTU_5	Archaea	Euryarchaeota	Methanobacteria	Methanobacteriales	Methanobacteriaceae	Methanobacterium	8.06646	9.49238	8.15132
OTU_4	Archaea	Euryarchaeota	Methanomicrobia	Methanosarcinales	Methanosarcinaceae	Methanosarcina	4.97794	10.1836	3.8588
OTU_6	Bacteria	Synergistetes	Synergistia	Synergistales	Synergistaceae	uncultured	6.03137	5.97582	4.08052
OTU_7	Archaea	Euryarchaeota	Methanobacteria	Methanobacteriales	Methanobacteriaceae	Methanobacterium	1.2941	12.9233	1.67266
OTU_14	Bacteria	Firmicutes	Clostridia	Clostridiales	Gracilibacteraceae	Lutispora	2.04142	2.90321	2.70933
OTU_10	Bacteria	Bacteroidetes	Bacteroidia	Bacteroidales	Rikenellaceae	vadinBC27 wastewater-sludge group	1.51365	2.2217	3.64485
OTU_9	Bacteria	Firmicutes	Clostridia	Thermoanaerobacterales	Thermoanaerobacteraceae	Gelria	1.41865	3.44257	2.24448
OTU_8	Bacteria	Synergistetes	Synergistia	Synergistales	Synergistaceae	Aminivibrio	1.84087	2.911	2.09472
OTU_16	Bacteria	Proteobacteria	Deltaproteobacteria	Desulfuromonadales	Desulfuromonadaceae	Desulfuromonas	0.584771	2.62087	0.416221
OTU_12	Bacteria	Firmicutes	Clostridia	Clostridiales	Clostridiales Incertae Sedis	Proteiniborus	0.595326	1.65703	1.21949
OTU_11	Bacteria	Chloroflexi	Anaerolineae	Anaerolineales	Anaerolineaceae	T78	1.74165	0.615301	0.805212
OTU_13	Bacteria	Bacteroidetes	Bacteroidia	Bacteroidales	Porphyromonadaceae	Petrimonas	0.540438	1.40974	1.19615
OTU_17	Bacteria	Proteobacteria	Deltaproteobacteria	Desulfovibrionales	Desulfovibrionaceae	Desulfovibrio	0.599548	0.521837	1.73296
OTU_41	Bacteria	Synergistetes	Synergistia	Synergistales	Synergistaceae	uncultured	0.576326	0.802228	0.527084
OTU_18	Bacteria	Chloroflexi	Anaerolineae	Anaerolineales	Anaerolineaceae	T78	0.432772	0.632825	0.184771
OTU_22	Bacteria	Firmicutes	Clostridia	Clostridiales	Family XI	uncultured	0.58266	0.582199	0.00583487
OTU_19	Bacteria	Proteobacteria	Alphaproteobacteria	Rhizobiales	Phyllobacteriaceae	Aquamicrobium	0.105554	0.720447	0.258679
OTU_34	Bacteria	Synergistetes	Synergistia	Synergistales	Synergistaceae		0.555215	0.350488	0.151707
OTU_35	Archaea	Euryarchaeota	Methanobacteria	Methanobacteriales	Methanobacteriaceae	Methanobrevibacter	0.645992	0.116829	0.22756
OTU_27	Bacteria	Firmicutes	Clostridia	Clostridiales	Family XI	Sedimentibacter	0.386329	0.358276	0.178936
OTU_38	Archaea	Euryarchaeota	Methanobacteria	Methanobacteriales	Methanobacteriaceae	Methanobacterium	0.546771	0	0.301468
OTU_29	Bacteria	Firmicutes	Clostridia	Clostridiales	Christensenellaceae	Christensenellaceae R-7 group	0.162554	0.311545	0.367597
OTU_33	Bacteria	Proteobacteria	Betaproteobacteria	Burkholderiales	Comamonadaceae		0.375773	0.214187	0.0991928
OTU_28	Bacteria	Proteobacteria	Betaproteobacteria	Rhodocyclales	Rhodocyclaceae	Azoarcus	0.282885	0.356329	0.138092
OTU_26	Archaea	Euryarchaeota	Thermoplasmata	Thermoplasmatales	Thermoplasmatales Incertae Sedis	Methanomassiliicoccus	0.21322	0.354382	0.0583487
OTU_25	Bacteria	Firmicutes	Clostridia	Clostridiales	Peptostreptococcaceae	Acetoanaerobium	0.204775	0.41085	0.0427891
OTU_30	Bacteria	Firmicutes	Clostridia	Clostridiales	Clostridiaceae 2	Natronincola	0.19422	0.0408902	0
OTU_54	Bacteria	Synergistetes	Synergistia	Synergistales	Synergistaceae	Thermovirga	0.177331	0.0194715	0.167266
OTU_68	Bacteria	Bacteroidetes	Bacteroidia	Bacteroidales	Porphyromonadaceae	Petrimonas	0.173109	0.190821	0.0213945
OTU_86	Bacteria	Bacteroidetes	Sphingobacteriia	Sphingobacteriales	WCHB1-69		0.168887	0	0.0427891
OTU_131	Bacteria	Proteobacteria	Gammaproteobacteria	Xanthomonadales	Xanthomonadaceae	Stenotrophomonas	0.158331	0.0350488	0.00583487
OTU_21	Bacteria	Proteobacteria	Epsilonproteobacteria	Campylobacterales	Helicobacteraceae	Wolinella	0.128776	0.276496	0.175046
OTU_69	Bacteria	Firmicutes	Clostridia	Clostridiales	Peptococcaceae	uncultured	0.126665	0.144089	0.0194496
OTU_36	Bacteria	Atribacteria	Atribacteria Incertae Sedis	Unknown Order	Caldatribacteriaceae		0.118221	0.0662032	0.0661286
OTU_45	Bacteria	Firmicutes	OPB54	Hydrogenisporales	MBA03		0.118221	0.0525732	0.136147
OTU_104	Bacteria	Firmicutes	Clostridia	Clostridiales	Family XIII		0.107665	0.105146	0.0486239
OTU_263	Archaea	Euryarchaeota	Thermoplasmata	Thermoplasmatales	Thermoplasmatales Incertae Sedis	Methanomassiliicoccus	0.105554	0.0428374	0.0175046
OTU_39	Bacteria	Proteobacteria	Betaproteobacteria	Rhodocyclales	Rhodocyclaceae	uncultured	0.099221	0.025313	0.128367
OTU_52	Bacteria	Firmicutes	Clostridia	Clostridiales	Family XI		0.0971099	0.025313	0
OTU_37	Bacteria	Spirochaetae	Spirochaetes	Spirochaetales	Spirochaetaceae	uncultured	0.0823323	0.329069	0.0213945
OTU_32	Archaea	Euryarchaeota	Methanomicrobia	Methanosarcinales	Methanosaetaceae	Methanosaeta	0.0781102	0.0233659	0.0836332
OTU_84	Bacteria	Firmicutes	Clostridia	Clostridiales	Ruminococcaceae		0.0696658	0.0331016	0.0194496
OTU_106	Bacteria	Firmicutes	Clostridia	Thermoanaerobacterales	SRB2	1-2B-06	0.0591104	0.0194715	0
OTU_24	Bacteria	Bacteroidetes	Sphingobacteriia	Sphingobacteriales	WCHB1-69		0.0569993	0.128512	0.513469
OTU_89	Bacteria	Firmicutes	Clostridia	Clostridiales	Peptococcaceae	Desulfitibacter	0.0569993	0.0603618	0
OTU_79	Bacteria	Proteobacteria	Betaproteobacteria	Burkholderiales	Alcaligenaceae	Alcaligenes	0.0527771	0.0681504	0
OTU_157	Bacteria	Actinobacteria	Actinobacteria	Corynebacteriales	Nocardiaceae	Gordonia	0.048555	0.00194715	0
OTU_77	Bacteria	Proteobacteria	Deltaproteobacteria	Syntrophobacterales	Syntrophobacteraceae	Syntrophobacter	0.0464439	0.0564675	0.0233395
OTU_74	Bacteria	Synergistetes	Synergistia	Synergistales	Synergistaceae		0.0443328	0.0116829	0.0116697
OTU_56	Bacteria	Proteobacteria	Deltaproteobacteria	Desulfuromonadales	Geobacteraceae	Geobacter	0.0422217	0.00778862	0.00777983
OTU_42	Bacteria	Thermotogae	Thermotogae	Thermotogales	Thermotogaceae	Mesotoga	0.0401106	0.0837276	0.044734
OTU_51	Bacteria	Proteobacteria	Alphaproteobacteria	Rhodobacterales	Rhodobacteraceae	Paracocccus	0.0379995	0.416691	0.0175046
OTU_114	Bacteria	Spirochaetae	Spirochaetes	Spirochaetales	Spirochaetaceae	Treponema 2	0.0379995	0.0292073	0.00972479
OTU_23	Bacteria	Proteobacteria	Betaproteobacteria	Hydrogenophilales	Hydrogenophilaceae	Thiobacillus	0.0337774	0.00584146	0.305358
OTU_55	Bacteria	Proteobacteria	Deltaproteobacteria	Syntrophobacterales	Syntrophobacteraceae	Syntrophobacter	0.0337774	0.0389431	0.0991928
OTU_113	Bacteria	Firmicutes	Clostridia	Clostridiales	Family XIII		0.0337774	0.00584146	0.00583487
OTU_60	Bacteria	Actinobacteria	Actinobacteria	Propionibacteriales	Propionibacteriaceae	Brooklawnia	0.0316663	0.0642561	0.0136147
OTU_53	Bacteria	Firmicutes	Clostridia	Clostridiales	Ruminococcaceae	Fastidiosipila	0.0316663	0.0350488	0.0894681
OTU_107	Bacteria	Firmicutes	Clostridia	Clostridiales	P. palm C-A 51		0.0316663	0.0350488	0.0116697
OTU_144	Bacteria	Firmicutes	OPB54	Hydrogenisporales	MBA03		0.0295552	0.075939	0.0564038
OTU_43	Bacteria	Chloroflexi	Anaerolineae	Anaerolineales	Anaerolineaceae	T78	0.0295552	0.0817805	0.0350092
OTU_234	Archaea	Euryarchaeota	Methanobacteria	Methanobacteriales	Methanobacteriaceae	Methanobacterium	0.0295552	0.0486789	0.237285
OTU_124	Bacteria	Chlorobi	Ignavibacteria	Ignavibacteriales	PHOS-HE36	oca15	0.0295552	0.0155772	0.0155597
OTU_155	Bacteria	Bacteroidetes	Bacteroidia	Bacteroidales	Porphyromonadaceae	Petrimonas	0.0295552	0.0214187	0
OTU_59	Bacteria	Firmicutes	OPB54	Hydrogenisporales	MBA03		0.0274441	0.0915162	0.00388992
OTU_143	Bacteria	Firmicutes	Clostridia	Clostridiales	Peptococcaceae	uncultured	0.0274441	0.00778862	0.00583487
OTU_64	Bacteria	Firmicutes	Clostridia	Clostridiales	Christensenellaceae	Christensenellaceae R-7 group	0.0232219	0.0720447	0.0330643
OTU_61	Bacteria	Actinobacteria	Actinobacteria	Corynebacteriales	Nocardiaceae	Rhodococcus	0.0211109	0.0272602	0.00194496
OTU_105	Bacteria	Chloroflexi	Anaerolineae	Anaerolineales	Anaerolineaceae	uncultured	0.0211109	0.0194715	0.0155597
OTU_100	Bacteria	Actinobacteria	Thermoleophilia	Gaiellales	uncultured		0.0211109	0.0194715	0.0155597
OTU_228	Bacteria	Chloroflexi	Anaerolineae	Anaerolineales	Anaerolineaceae	Anaerolinea	0.0211109	0.00389431	0
OTU_123	Bacteria	Bacteroidetes	Sphingobacteriia	Sphingobacteriales	WCHB1-69		0.0189998	0.0214187	0.00583487
OTU_178	Bacteria	Firmicutes	Clostridia	Clostridiales	Christensenellaceae		0.0189998	0.0292073	0.0330643
OTU_57	Bacteria	Firmicutes	Clostridia	Clostridiales	Clostridiaceae 1	Proteiniclasticum	0.0189998	0.0175244	0.0213945
OTU_210	Bacteria	Firmicutes	Negativicutes	Selenomonadales	Veillonellaceae	uncultured	0.0189998	0.0155772	0.00972479
OTU_244	Bacteria	Firmicutes	Clostridia	Clostridiales	Clostridiales Incertae Sedis	Proteiniborus	0.0168887	0.0895691	0.00194496
OTU_165	Bacteria	Firmicutes	Clostridia	Clostridiales	Christensenellaceae	Christensenellaceae R-7 group	0.0168887	0.0214187	0.00777983
OTU_108	Bacteria	Firmicutes	Bacilli	Bacillales			0.0147776	0.0155772	0
OTU_158	Bacteria	Firmicutes	Clostridia	Clostridiales	Syntrophomonadaceae		0.0147776	0.0194715	0
OTU_128	Bacteria	Firmicutes	Clostridia	Clostridiales	Christensenellaceae	uncultured	0.0147776	0.0116829	0
OTU_122	Bacteria	Proteobacteria	Deltaproteobacteria	Desulfovibrionales	Desulfovibrionaceae	Desulfovibrio	0.0147776	0.00584146	0
OTU_97	Bacteria	Firmicutes					0.0147776	0.00973577	0
OTU_189	Bacteria	Firmicutes	Clostridia	Clostridiales			0.0126665	0.00778862	0.00194496
OTU_78	Bacteria	Synergistetes	Synergistia	Synergistales	Synergistaceae	Aminiphilus	0.0105554	0.0467317	0.00388992
OTU_63	Archaea	Euryarchaeota	Thermoplasmata	WCHA1-57	WCHA1-57	WCHA1-57	0.0105554	0.00973577	0
OTU_239	Bacteria	Acidobacteria	Holophagae	Subgroup 10	ABS-19	B1-K1A-105	0.0105554	0.00194715	0
OTU_85	Bacteria	Actinobacteria	Thermoleophilia	Gaiellales	BVA77		0.00844434	0.0486789	0
OTU_90	Bacteria	Proteobacteria	Alphaproteobacteria	Rhizobiales	Bradyrhizobiaceae		0.00844434	0.00389431	0.00194496
OTU_116	Bacteria	Chlorobi	Chlorobia	Chlorobiales	OPB56		0.00844434	0.00194715	0.00388992
OTU_216	Bacteria	Actinobacteria	OPB41				0.00844434	0.0116829	0.00583487
OTU_222	Bacteria	Chloroflexi	Anaerolineae	Anaerolineales	Anaerolineaceae	T78	0.00844434	0.00194715	0.00388992
OTU_72	Bacteria	Proteobacteria	Betaproteobacteria	Rhodocyclales	Rhodocyclaceae	Thauera	0.00633326	0.161614	0.00388992
OTU_88	Bacteria	Proteobacteria	Alphaproteobacteria	Rhizobiales	Phyllobacteriaceae	Aquamicrobium	0.00633326	0.0525732	0.046679
OTU_75	Bacteria	Bacteroidetes	Bacteroidia	Bacteroidales	Porphyromonadaceae	uncultured	0.00633326	0.0155772	0.305358
OTU_70	Bacteria	Proteobacteria	Gammaproteobacteria	Xanthomonadales	Xanthomonadaceae	Arenimonas	0.00633326	0.00973577	0.0291744
OTU_133	Bacteria	Bacteroidetes	Bacteroidia	Bacteroidales	Rikenellaceae	vadinBC27 wastewater-sludge group	0.00633326	0.0876219	0.0116697
OTU_209	Bacteria	Actinobacteria	OPB41				0.00633326	0.00584146	0.00388992
OTU_191	Bacteria	Proteobacteria	Alphaproteobacteria	Rickettsiales	SAR116 clade		0.00633326	0	0
OTU_226	Bacteria	TM6					0.00633326	0.00778862	0
OTU_31	Bacteria	Proteobacteria	Alphaproteobacteria	Rhizobiales	Phyllobacteriaceae		0.00422217	0.00973577	0.21589
OTU_136	Bacteria	Cyanobacteria	Cyanobacteria	SubsectionI	FamilyI	Prochlorococcus	0.00422217	0	0
OTU_190	Bacteria	Proteobacteria	Gammaproteobacteria	Alteromonadales	Alteromonadaceae	Aestuariibacter	0.00422217	0	0
OTU_117	Bacteria	Spirochaetae	Spirochaetes	Spirochaetales	Spirochaetaceae	Sphaerochaeta	0.00422217	0.00194715	0
OTU_99	Archaea	Euryarchaeota	Methanobacteria	Methanobacteriales	Methanobacteriaceae	Methanobacterium	0.00422217	0.075939	0.00583487
OTU_151	Bacteria	Firmicutes	Clostridia	Clostridiales	Peptococcaceae	Syntrophobotulus	0.00422217	0.0155772	0.00583487
OTU_196	Bacteria	Firmicutes	Clostridia	Clostridiales	Christensenellaceae		0.00422217	0.0136301	0
OTU_98	Bacteria	Proteobacteria	Gammaproteobacteria	Pseudomonadales	Moraxellaceae	Acinetobacter	0.00422217	0.0116829	0.00388992
OTU_118	Bacteria	Firmicutes	Clostridia	Clostridiales	uncultured		0.00422217	0	0
OTU_259	Bacteria	Firmicutes	Clostridia	Clostridiales	Family XI		0.00422217	0	0
OTU_207	Bacteria	Firmicutes	Clostridia	D8A-2	MRE50b23	MRE50b23	0.00422217	0	0.00388992
OTU_223	Bacteria	Chloroflexi	Anaerolineae	Anaerolineales	Anaerolineaceae	uncultured	0.00422217	0.00194715	0.00388992
OTU_187	Bacteria	Synergistetes	Synergistia	Synergistales	Synergistaceae	uncultured	0.00422217	0.00584146	0
OTU_238	Bacteria	Firmicutes	Clostridia	Clostridiales	Lachnospiraceae	Mobilitalea	0.00422217	0.00778862	0
OTU_182	Bacteria	Firmicutes	Clostridia	Clostridiales	Ruminococcaceae		0.00422217	0.0116829	0
OTU_177	Bacteria	Firmicutes	Clostridia	Clostridiales	Christensenellaceae	Christensenellaceae R-7 group	0.00422217	0.00194715	0
OTU_47	Bacteria	Proteobacteria	Deltaproteobacteria	Desulfovibrionales	Desulfomicrobiaceae	Desulfomicrobium	0.00211109	0	0.0175046
OTU_142	Bacteria	Proteobacteria	Alphaproteobacteria	SAR11 clade	Surface 1	Candidatus Pelagibacter	0.00211109	0.00194715	0.00194496
OTU_20	Archaea	Euryarchaeota	Methanomicrobia	Methanosarcinales	Methanosaetaceae	Methanosaeta	0.00211109	0.00778862	0.00777983
OTU_132	Bacteria	Proteobacteria	Alphaproteobacteria	Rhizobiales	Brucellaceae	Brucella	0.00211109	0.0136301	0.00388992
OTU_176	Bacteria	Proteobacteria	Alphaproteobacteria	Rhodobacterales	Rhodobacteraceae		0.00211109	0	0
OTU_213	Bacteria	Firmicutes	Clostridia	Clostridiales	Christensenellaceae	Christensenellaceae R-7 group	0.00211109	0	0
OTU_110	Bacteria	Actinobacteria	Actinobacteria	Micrococcales	Microbacteriaceae		0.00211109	0.00194715	0.00777983
OTU_139	Bacteria	Firmicutes	Clostridia	Clostridiales	Ruminococcaceae		0.00211109	0.00194715	0
OTU_214	Bacteria	Firmicutes	Clostridia	Clostridiales	Syntrophomonadaceae	Syntrophomonas	0.00211109	0.00194715	0
OTU_48	Bacteria	Firmicutes	Clostridia	Clostridiales	Peptostreptococcaceae	Romboutsia	0.00211109	0	0
OTU_220	Bacteria	Firmicutes	Clostridia	Clostridiales	Christensenellaceae		0.00211109	0.00584146	0
OTU_50	Archaea	Euryarchaeota	Methanomicrobia	Methanomicrobiales	Methanomicrobiaceae	Methanoculleus	0	0.0467317	0.0330643
OTU_195	Bacteria	Bacteroidetes	Bacteroidia	Bacteroidales	Porphyromonadaceae	Proteiniphilum	0	0.00194715	0.00388992
OTU_203	Bacteria	Proteobacteria	Betaproteobacteria	Burkholderiales	Burkholderiaceae	Limnobacter	0	0	0.00388992
OTU_93	Bacteria	Chloroflexi	SJA-15				0	0.00194715	0.0252845
OTU_80	Bacteria	Proteobacteria	Deltaproteobacteria	Syntrophobacterales	Syntrophaceae	uncultured	0	0.00194715	0.00972479
OTU_179	Bacteria	Proteobacteria	Betaproteobacteria	Burkholderiales	Comamonadaceae	Alicycliphilus	0	0.0136301	0
OTU_236	Bacteria	Proteobacteria	Betaproteobacteria	Burkholderiales	Alcaligenaceae		0	0.0155772	0
OTU_166	Bacteria	Firmicutes	Clostridia	Clostridiales	Syntrophomonadaceae	Syntrophomonas	0	0.0136301	0
OTU_173	Bacteria	Firmicutes	Clostridia	Clostridiales	Family XI	Sedimentibacter	0	0.0272602	0.00388992
OTU_134	Bacteria	Proteobacteria	Betaproteobacteria	Burkholderiales	Burkholderiales Incertae Sedis	Thiomonas	0	0	0.00194496
OTU_233	Bacteria	Firmicutes	Erysipelotrichia	Erysipelotrichales	Erysipelotrichaceae	Erysipelothrix	0	0.00194715	0
OTU_258	Bacteria	Caldiserica	Caldisericia	Caldisericales	LF045		0	0	0.00194496
OTU_184	Bacteria	Firmicutes	Clostridia	Clostridiales	Syntrophomonadaceae	Syntrophomonas	0	0.00194715	0
OTU_140	Bacteria	Synergistetes	Synergistia	Synergistales	Synergistaceae		0	0	0.00583487
OTU_101	Bacteria	Firmicutes	Clostridia	Clostridiales	Peptostreptococcaceae	Intestinibacter	0	0.00194715	0
OTU_162	Archaea	Euryarchaeota	Methanomicrobia	Methanomicrobiales	Incertae Sedis	WCHA2-08	0	0.00194715	0

## Sheet: Table S5
Locus tag	Contig	Gene	EC_number	COG	Protein name	COG gene function
FGO69_00020	8	mgtE_2		COG2239	magnesium transporter	inorganic ion transport and metabolism
FGO69_00030	8	lemA_3		COG1704	LemA family protein	unknown
FGO69_00035	8	htpX_2	3.4.24.-	COG0501	M48 family metallopeptidase	Posttranslational modification, protein turnover, chaperones
FGO69_00040	8	ywqN_1	1.-.-.-	COG0655	flavodoxin family protein	energy production and conversion
FGO69_00045	8				DUF2115 domain-containing protein	unknown
FGO69_00050	8				histone family protein
FGO69_00055	8	bchE_2	1.21.98.3	COG1032	radical SAM protein	unknown
FGO69_00070	8		3.4.-.-		aminopeptidase P family protein
FGO69_00075	8	rlmCD_7	2.1.1.189	COG2265	TRAM domain-containing protein	Translation, ribosomal structure and biogenesis
FGO69_00080	8				DNA-binding protein Alba	transcriptional and translational regulation
FGO69_00085	8				DUF4326 domain-containing protein	unknown
FGO69_00095	8				DUF2115 domain-containing protein	unknown
FGO69_00100	8	acr3_1		COG0798	ACR3 family arsenite efflux transporter	inorganic ion transport and metabolism
FGO69_00110	8	arsR1_1		COG0640	winged helix-turn-helix transcriptional regulator	transcription
FGO69_00115	8	arsM_1	2.1.1.137		arsenite methyltransferase
FGO69_00120	8	bcpA	2.7.8.23		isocitrate lyase/PEP mutase family protein
FGO69_00125	8				HXXEE domain-containing protein
FGO69_00130	8	colA_1	3.4.24.3		PKD domain-containing protein
FGO69_00150	8				zinc-ribbon domain-containing protein
FGO69_00185	8		1.2.-.-		5,10-methylenetetrahydromethanopterin reductase
FGO69_00190	8				radical SAM protein
FGO69_00205	8		1.-.-.-		SDR family oxidoreductase
FGO69_00210	8	adc_2	4.1.1.4		acetoacetate decarboxylase
FGO69_00215	8			COG1132	ABC transporter ATP-binding protein	defense
FGO69_00220	8			COG1132	ABC transporter ATP-binding protein	defense
FGO69_00225	8	dsbD_1	1.8.1.8		cytochrome c biogenesis protein CcdA
FGO69_00230	8	dsbD_2	1.8.1.8	COG4232	DUF255 domain-containing protein	unknown
FGO69_00235	8				TIGR01210 family radical SAM protein
FGO69_00240	8				cytidyltransferase
FGO69_00250	8	proC_1	1.5.1.2		NAD(P)-dependent oxidoreductase
FGO69_00255	8				DUF89 domain-containing protein
FGO69_00260	8				site-2 protease family protein
FGO69_00265	8				MoaD/ThiS family protein
FGO69_00270	8	ttuA_2	2.8.1.-	COG0037	TIGR00269 family protein	Translation, ribosomal structure and biogenesis
FGO69_00275	8				dihydropteroate synthase-like protein
FGO69_00280	8	porC_1	1.2.7.1	COG1014	pyruvate ferredoxin oxidoreductase subunit gamma	energy production and conversion
FGO69_00285	8	porD_2		COG1144	4Fe-4S dicluster domain-containing protein	energy production and conversion
FGO69_00290	8	porA_1	1.2.7.1	COG0674	pyruvate ferredoxin oxidoreductase	energy production and conversion
FGO69_00295	8		1.2.7.10	COG1013	pyruvate synthase subunit beta	energy production and conversion
FGO69_00300	8				4Fe-4S dicluster domain-containing protein
FGO69_00305	8	phsB_2		COG0437	formate hydrogenlyase	energy production and conversion
FGO69_00310	8				CO dehydrogenase/acetyl-CoA synthase complex subunit epsilon
FGO69_00315	8				CO dehydrogenase/acetyl-CoA synthase complex subunit epsilon
FGO69_00320	8		2.3.1.169	COG1152	CO dehydrogenase/CO-methylating acetyl-CoA synthase complex subunit beta	energy production and conversion
FGO69_00325	8	minD_2		COG2894	ATP-binding protein	Cell cycle control, cell division, chromosome partitioning
FGO69_00330	8	acsD_1		COG2069	acetyl-CoA decarbonylase/synthase complex subunit delta	energy production and conversion
FGO69_00335	8	acsC_1		COG1456	acetyl-CoA decarbonylase/synthase complex subunit gamma	energy production and conversion
FGO69_00340	8	dmsB_1		COG0437	4Fe-4S dicluster domain-containing protein	energy production and conversion
FGO69_00345	8	ogt_2	2.1.1.63	COG0350	MGMT family protein	Replication, recombination and repair
FGO69_00350	8	menJ_2	1.3.99.38	COG0644	NAD(P)/FAD-dependent oxidoreductase	energy production and conversion
FGO69_00355	8				4Fe-4S dicluster domain-containing protein
FGO69_00375	8				winged helix-turn-helix transcriptional regulator
FGO69_00380	8	pstS1_1		COG0226	phosphate ABC transporter substrate-binding protein	inorganic ion transport and metabolism
FGO69_00385	8	pstS1_2		COG0226	phosphate ABC transporter substrate-binding protein	inorganic ion transport and metabolism
FGO69_00390	8	pstC_1		COG0573	phosphate ABC transporter permease subunit PstC	inorganic ion transport and metabolism
FGO69_00395	8	pstA2_1		COG0581	phosphate ABC transporter permease PstA	inorganic ion transport and metabolism
FGO69_00400	8	pstB3_1	3.6.3.27	COG1117	phosphate ABC transporter ATP-binding protein	inorganic ion transport and metabolism
FGO69_00405	8	phoU_1		COG0704	phosphate signaling complex protein PhoU	inorganic ion transport and metabolism
FGO69_00410	8	ligD_2		COG1793	DNA ligase	Replication, recombination and repair
FGO69_00415	8	ttdA_1	4.2.1.32	COG1951	fumarate hydratase	energy production and conversion
FGO69_00420	8	cobN_8	6.6.1.2		cobaltochelatase subunit CobN
FGO69_00425	8	cobN_9	6.6.1.2		cobalamin biosynthesis protein CobN
FGO69_00430	8				transporter
FGO69_00435	8				MotA/TolQ/ExbB proton channel family protein
FGO69_00440	8				DUF2149 domain-containing protein
FGO69_00450	8	nikMN_1		COG0310	cobalt transporter CbiM	inorganic ion transport and metabolism
FGO69_00455	8				cobalamin biosynthesis protein CbiN
FGO69_00460	8	nikQ_2		COG0619	cobalt ECF transporter T component CbiQ	Coenzyme transport and metabolism
FGO69_00465	8	copB_3	3.6.3.54		copper-translocating P-type ATPase
FGO69_00470	8				type II secretion system F family protein
FGO69_00475	8			COG4962	CpaF family protein	Intracellular trafficking, secretion, and vesicular transport, Extracellular structures
FGO69_00480	8	prmA_2	2.1.1.-		methyltransferase
FGO69_00490	8				elongation factor 1-beta
FGO69_00500	8				delta 1-pyrroline-5-carboxylate synthetase
FGO69_00505	8				peptidyl-tRNA hydrolase
FGO69_00515	8				YcaO-related McrA-glycine thioamidation protein
FGO69_00520	8				site-2 protease family protein
FGO69_00525	8				HIT family protein
FGO69_00530	8		3.4.-.-		aminopeptidase P family protein
FGO69_00535	8				type II secretion system protein F
FGO69_00540	8				class III signal peptide-containing protein
FGO69_00545	8	gabD_1	1.2.1.79	COG1012	aldehyde dehydrogenase family protein	energy production and conversion
FGO69_00550	8	pheT_2	6.1.1.20		tRNA-binding protein
FGO69_00565	8	arcC2_1	2.7.2.2		carbamate kinase
FGO69_00570	8	arcA_2	3.5.3.6		amidinotransferase
FGO69_00575	8				photosystem reaction center subunit H
FGO69_00580	8	nadX_1	1.4.1.21	COG1712	aspartate dehydrogenase	general function prediction
FGO69_00585	8				guanylyltransferase
FGO69_00600	8	serA_1	1.1.1.95	COG0111	phosphoglycerate dehydrogenase	Coenzyme transport and metabolism, General function prediction only
FGO69_00605	8				heavy metal-binding domain-containing protein
FGO69_00615	8				transcriptional regulator
FGO69_00620	8				DUF1743 domain-containing protein
FGO69_00625	8	prpD2_1	4.2.1.79	COG2079	MmgE/PrpD family protein	Carbohydrate transport and metabolism
FGO69_00630	8				peptidase
FGO69_00635	8				fumarate hydratase
FGO69_00640	8	citA	2.3.3.16	COG0372	citryl-CoA lyase	energy production and conversion
FGO69_00645	8				ATP synthase archaeal subunit H
FGO69_00650	8				V-type ATP synthase subunit I
FGO69_00655	8	ntpK_1			V-type ATP synthase subunit K
FGO69_00660	8			COG3599	V-type ATP synthase subunit E	energy production and conversion
FGO69_00665	8	atpC_1		COG1527	V-type ATP synthase subunit C	energy production and conversion
FGO69_00670	8	atpF_1		COG1436	V-type ATP synthase subunit F	energy production and conversion
FGO69_00675	8	atpA_1	3.6.3.14	COG1155	ATP synthase subunit A	energy production and conversion
FGO69_00680	8	ntpB_1			ATP synthase subunit B
FGO69_00685	8	ntpD_1			V-type ATP synthase subunit D
FGO69_00690	8				DUF22 domain-containing protein
FGO69_00695	8				DUF61 family protein
FGO69_00700	8				ATP-grasp domain-containing protein
FGO69_00710	8				Dna2/Cas4 domain-containing protein
FGO69_00730	8				cupin domain-containing protein
FGO69_00750	8	yadH_2		COG0842	daunorubicin ABC transporter permease	defense
FGO69_00755	8	drrA_3	3.6.3.-		ATP-binding cassette domain-containing protein
FGO69_00760	8	gloC_3	3.1.2.6	COG0491	MBL fold metallo-hydrolase	general function prediction
FGO69_00775	8	polB_3	2.7.7.7	COG0417	DNA polymerase	Replication, recombination and repair
FGO69_00790	8				zinc ribbon domain-containing protein
FGO69_00795	8				DNA alkylation repair protein
FGO69_00810	8	pdtaS_19	2.7.13.3	COG3920	PAS domain S-box protein	signal transduction mechanism
FGO69_00820	8	menA_1	2.5.1.74		prenyltransferase
FGO69_00825	8				DUF2769 domain-containing protein
FGO69_00830	8				small multi-drug export protein
FGO69_00835	8	ino1_2	5.5.1.4	COG1260	inositol-3-phosphate synthase	lipid transport and mechanism
FGO69_00840	8				caspase family protein
FGO69_00850	8	cfiA_2	6.4.1.7	COG0511	oxaloacetate decarboxylase subunit alpha	lipid transport and mechanism, coenzyme transport and metabolism
FGO69_00855	8	queC_2	6.3.4.20	COG0603	7-cyano-7-deazaguanine synthase QueC	Translation, ribosomal structure and biogenesis
FGO69_00860	8	larC_3			nickel pincer cofactor biosynthesis protein LarC
FGO69_00865	8				ArsR family transcriptional regulator
FGO69_00870	8	hcp_1	1.7.99.1	COG1151	hydroxylamine reductase	energy production and conversion, inorganic ion transport and metabolism
FGO69_00875	8				cupin domain-containing protein
FGO69_00885	8	katA_2	1.11.1.6	COG0753	catalase	inorganic ion transport and metabolism
FGO69_00900	8	cobS_2	2.7.8.26	COG0368	adenosylcobinamide-GDP ribazoletransferase	Coenzyme transport and metabolism
FGO69_00905	8				tRNA (cytidine(56)-2\'-O)-methyltransferase
FGO69_00910	8	yliI_2	1.1.5.-	COG2133	PQQ-dependent sugar dehydrogenase	Carbohydrate transport and metabolism
FGO69_00915	8	upp_2	2.4.2.9	COG0035	uracil phosphoribosyltransferase	Nucleotide transport and metabolism
FGO69_00920	8	fumB_1	4.2.1.2	COG1838	fumarate hydratase	energy production and conversion
FGO69_00925	8		4.1.2.27	COG0076	tyrosine decarboxylase MfnA	Amino acid transport and metabolism
FGO69_00930	8	ppsA_3	2.7.9.2		phosphoenolpyruvate synthase
FGO69_00935	8	rplP_2			50S ribosomal protein L16
FGO69_00940	8	minD_3		COG2894	carbon monoxide dehydrogenase	Cell cycle control, cell division, chromosome partitioning
FGO69_00950	8		6.2.1.-	COG0172	serine--tRNA ligase	Translation, ribosomal structure and biogenesis
FGO69_00955	8	slyD_2	5.2.1.8	COG1047	peptidylprolyl isomerase	Posttranslational modification, protein turnover, chaperones
FGO69_00965	8	pyrC_1	3.5.2.3	COG0044	amidohydrolase family protein	Nucleotide transport and metabolism
FGO69_00970	8				CooT family nickel-binding protein
FGO69_00975	8				4Fe-4S dicluster domain-containing protein
FGO69_00980	8	hoxH_3	1.12.1.2		Ni/Fe hydrogenase subunit alpha
FGO69_00985	8	hoxY_4	1.12.1.2		F420-nonreducing hydrogenase
FGO69_00990	8				hydrogenase iron-sulfur subunit
FGO69_01000	8				Fe-S cluster assembly ATPase SufC
FGO69_01005	8				SufD family Fe-S cluster assembly protein
FGO69_01010	8	fae_1	4.2.1.147	COG1795	formaldehyde-activating enzyme	energy production and conversion
FGO69_01015	8				photosystem reaction center subunit H
FGO69_01020	8	mobA_2	2.7.7.77		GTP--adenosylcobinamide-phosphate guanylyltransferase
FGO69_01025	8				methanogenesis marker 14 protein
FGO69_01030	8	mtgA_3	2.1.1.-	COG1962	tetrahydromethanopterin S-methyltransferase subunit H	Coenzyme transport and metabolism
FGO69_01035	8				tetrahydromethanopterin S-methyltransferase subunit G
FGO69_01040	8				tetrahydromethanopterin S-methyltransferase subunit F
FGO69_01045	8				tetrahydromethanopterin S-methyltransferase subunit A
FGO69_01050	8				tetrahydromethanopterin S-methyltransferase subunit B
FGO69_01055	8				tetrahydromethanopterin S-methyltransferase subunit C
FGO69_01060	8				tetrahydromethanopterin S-methyltransferase subunit D
FGO69_01065	8				tetrahydromethanopterin S-methyltransferase subunit E
FGO69_01070	8				coenzyme-B sulfoethylthiotransferase subunit alpha
FGO69_01075	8				coenzyme-B sulfoethylthiotransferase subunit gamma
FGO69_01080	8				methyl-coenzyme M reductase I operon protein C
FGO69_01085	8				methyl-coenzyme M reductase operon protein D
FGO69_01090	8				coenzyme-B sulfoethylthiotransferase subunit beta
FGO69_01095	8				methanogenesis marker radical SAM protein
FGO69_01100	8	rbn_1	3.1.26.11		MBL fold metallo-hydrolase
FGO69_01105	8			COG0053	cation diffusion facilitator family transporter	inorganic ion transport and metabolism
FGO69_01110	8				ferredoxin
FGO69_01120	8	apbC_2		COG0489	Mrp/NBP35 family ATP-binding protein	Cell cycle control, cell division, chromosome partitioning
FGO69_01125	8				dinitrogenase iron-molybdenum cofactor biosynthesis protein
FGO69_01130	8				DUF134 domain-containing protein
FGO69_01135	8				formylmethanofuran dehydrogenase
FGO69_01140	8				DUF1847 domain-containing protein
FGO69_01145	8				DUF2124 domain-containing protein
FGO69_01155	8				DUF111 family protein
FGO69_01165	8	yejF_2		COG4172	methyl coenzyme M reductase system, component A2	Secondary metabolites biosynthesis, transport and catabolism
FGO69_01170	8				DUF134 domain-containing protein
FGO69_01175	8	ypbG_3		COG1408	metallophosphoesterase	general function prediction
FGO69_01180	8				methanogenesis marker 7 protein
FGO69_01190	8	rlmCD_8	2.1.1.189	COG2265	TRAM domain-containing protein	Translation, ribosomal structure and biogenesis
FGO69_01195	8	comB_2	3.1.3.71	COG2045	2-phosphosulfolactate phosphatase	Coenzyme transport and metabolism
FGO69_01200	8				TraB/GumN family protein
FGO69_01205	8				DUF1922 domain-containing protein
FGO69_01225	9	rplV_1		COG0091	50S ribosomal protein L22	Translation, ribosomal structure and biogenesis
FGO69_01230	9	rpsS_1		COG0185	30S ribosomal protein S19	Translation, ribosomal structure and biogenesis
FGO69_01235	9	rplB_1		COG0090	50S ribosomal protein L2	Translation, ribosomal structure and biogenesis
FGO69_01240	9	rplW_1		COG0089	50S ribosomal protein L23	Translation, ribosomal structure and biogenesis
FGO69_01245	9				50S ribosomal protein L4
FGO69_01250	9	rplC_1		COG0087	50S ribosomal protein L3	Translation, ribosomal structure and biogenesis
FGO69_01255	9				RNA-binding protein
FGO69_01260	9	vspIM	2.1.1.72		methyltransferase
FGO69_01265	9	accC_1	6.3.4.14	COG0439	acetyl-CoA carboxylase biotin carboxylase subunit	lipid transport and mechanism
FGO69_01270	9	birA_1	6.3.4.15	COG0340	biotin-(acetyl-CoA carboxylase) ligase	Coenzyme transport and metabolism
FGO69_01275	9	rtcA_1	6.5.1.4	COG0430	RNA 3\'-terminal phosphate cyclase	RNA processing and modification
FGO69_01280	9				TIGR03576 family pyridoxal phosphate-dependent enzyme
FGO69_01285	9				TIGR00288 family NYN domain-containing protein
FGO69_01300	9	ttdB_2	4.2.1.32	COG1838	fumarate hydratase	energy production and conversion
FGO69_01305	9				DUF2070 family protein
FGO69_01315	9	yloA_1		COG1293	fibronectin-binding domain-containing protein	Translation, ribosomal structure and biogenesis
FGO69_01325	9				DUF2073 domain-containing protein
FGO69_01330	9	mnmE_1	3.6.5.-	COG0486	GTP-binding protein	Translation, ribosomal structure and biogenesis
FGO69_01335	9				metal-dependent hydrolase
FGO69_01345	9				class III signal peptide-containing protein
FGO69_01355	9				class III signal peptide-containing protein
FGO69_01360	9				class III signal peptide-containing protein
FGO69_01365	9	pglB_1	2.4.99.19	COG1287	peptide transporter	Posttranslational modification, protein turnover, chaperones
FGO69_01370	9	fdtC_3	2.3.1.197		N-acetyltransferase
FGO69_01375	9		3.6.1.-	COG1986	inosine/xanthosine triphosphatase	Nucleotide transport and metabolism, Defense
FGO69_01380	9	tagD_1	2.7.7.39	COG0615	phosphopantetheine adenylyltransferase	Cell wall/membrane/envelope biogenesis
FGO69_01385	9	fom3	2.1.1.308		radical SAM protein
FGO69_01390	9	aspC_1	2.6.1.1	COG0436	pyridoxal phosphate-dependent aminotransferase	Amino acid transport and metabolism
FGO69_01395	9	yloB	3.6.3.8	COG0474	cation-translocating P-type ATPase	inorganic ion transport and metabolism
FGO69_01400	9	queG_2	1.17.99.6	COG1600	epoxyqueuosine reductase	Translation, ribosomal structure and biogenesis
FGO69_01405	9	lysN_1	2.6.1.39	COG1167	PLP-dependent aminotransferase family protein	Transcription, amino acid transport and metabolism
FGO69_01410	9	alkA_1	3.2.2.21	COG0122	DNA-3-methyladenine glycosylase 2 family protein	Replication, recombination and repair
FGO69_01425	9				glyoxalase/bleomycin resistance/dioxygenase family protein
FGO69_01435	9				HlyC/CorC family transporter
FGO69_01445	9	fprA_1	1.-.-.-	COG0426	FprA family A-type flavoprotein	energy production and conversion
FGO69_01455	9	cph1_2	2.7.13.3		two-component sensor histidine kinase
FGO69_01460	9	rcp1_2			response regulator
FGO69_01465	9	pdtaS_20	2.7.13.3	COG3920	response regulator	signal transduction mechanism
FGO69_01470	9	guaB_8	1.1.1.205		CBS domain-containing protein
FGO69_01475	9				2-phosphoglycerate kinase
FGO69_01480	9	cpdA_4	3.1.4.53		metallophosphoesterase
FGO69_01485	9				DUF2096 domain-containing protein
FGO69_01490	9				DUF749 domain-containing protein
FGO69_01495	9	sdhE_2	1.3.5.-	COG2048	CoB--CoM heterodisulfide reductase subunit B	energy production and conversion
FGO69_01500	9				CoB--CoM heterodisulfide reductase subunit C
FGO69_01505	9	pgsA_2	2.7.8.5	COG0558	CDP-alcohol phosphatidyltransferase family protein	lipid transport and mechanism
FGO69_01510	9				archaeosine tRNA-ribosyltransferase
FGO69_01515	9	arsM_2	2.1.1.137		methyltransferase domain-containing protein
FGO69_01520	9				ABC transporter permease
FGO69_01525	9	drrA_4	3.6.3.-		ATP-binding cassette domain-containing protein
FGO69_01535	9	dpnM_1	2.1.1.72		DNA adenine methylase
FGO69_01540	9				diphthine synthase
FGO69_01545	9	prmC_4	2.1.1.297		class I SAM-dependent methyltransferase family protein
FGO69_01550	9				CPBP family intramembrane metalloprotease
FGO69_01555	9	yrrB_6			tetratricopeptide repeat protein
FGO69_01560	9	mtnA_2	5.3.1.23	COG0182	S-methyl-5-thioribose-1-phosphate isomerase	Amino acid transport and metabolism
FGO69_01565	9	nifB_1	4.-.-.-	COG0535	radical SAM protein	general function prediction
FGO69_01575	9	hxlR_2		COG1733	winged helix-turn-helix transcriptional regulator	Transcription
FGO69_01580	9		1.1.1.391	COG1028	glucose 1-dehydrogenase	lipid transport and mechanism, secondary metabolites biosynthesis, transport and catabolism
FGO69_01585	9				zinc-ribbon domain-containing protein
FGO69_01590	9				HXXEE domain-containing protein
FGO69_01605	9				winged helix-turn-helix transcriptional regulator
FGO69_01610	9				flavodoxin
FGO69_01615	9				methanogenesis marker 17 protein
FGO69_01620	9	hadI_1	3.-.-.-	COG1924	methanogenesis marker 15 protein	lipid transport and mechanism
FGO69_01625	9				methanogenesis marker 5 protein
FGO69_01630	9				DUF2111 domain-containing protein
FGO69_01635	9				methanogenesis marker 6 protein
FGO69_01640	9				methanogenesis marker 3 protein
FGO69_01645	9	thiL_2	2.7.4.16	COG0611	methanogenesis marker 2 protein	Coenzyme transport and metabolism
FGO69_01650	9				DUF2117 domain-containing protein
FGO69_01655	9	vapC_2	3.1.-.-		ribonuclease VapC
FGO69_01660	9	moaB_2		COG0521	MogA/MoaB family molybdenum cofactor biosynthesis protein	Coenzyme transport and metabolism
FGO69_01665	9	pyrE_1	2.4.2.10	COG0461	orotate phosphoribosyltransferase	Nucleotide transport and metabolism, Defense
FGO69_01670	9				photosystem reaction center subunit H
FGO69_01680	9	putP_1		COG0591	sodium:solute symporter family protein	Amino acid transport and metabolism
FGO69_01690	9	rcp1_3			response regulator
FGO69_01695	9	yfkM_1	3.2.-.-	COG0693	type 1 glutamine amidotransferase	general function prediction
FGO69_01700	9				DUF2795 domain-containing protein
FGO69_01705	9				DUF2795 domain-containing protein
FGO69_01720	9				DUF308 domain-containing protein
FGO69_01725	9				YbjQ family protein
FGO69_01730	9				heavy metal-binding domain-containing protein
FGO69_01735	9	otsA_1	2.4.1.-	COG0380	trehalose-6-phosphate synthase	Carbohydrate transport and metabolism
FGO69_01740	9	thrB_1	2.7.1.39		GHMP kinase
FGO69_01745	9			COG2081	NAD(P)/FAD-dependent oxidoreductase	general function prediction
FGO69_01750	9	yhhW_1	1.13.11.24	COG1741	pirin family protein	general function prediction
FGO69_01755	9				ATP-binding protein
FGO69_01760	9				MFS transporter
FGO69_01765	9	attM_1	3.1.1.81		MBL fold metallo-hydrolase
FGO69_01770	9	putP_2		COG0591	sodium:solute symporter family protein	Amino acid transport and metabolism
FGO69_01780	9	paaK_2	6.2.1.30	COG1541	phenylacetate--CoA ligase	Coenzyme transport and metabolism
FGO69_01785	9				ACT domain-containing protein
FGO69_01795	9				winged helix-turn-helix transcriptional regulator
FGO69_01800	9				indolepyruvate oxidoreductase subunit beta
FGO69_01805	9	dxs_2	2.2.1.7		indolepyruvate ferredoxin oxidoreductase subunit alpha
FGO69_01810	9				M48 family metallopeptidase
FGO69_01820	9	frdB_2	1.3.5.1	COG0479	succinate dehydrogenase/fumarate reductase iron-sulfur subunit	energy production and conversion
FGO69_01825	9		2.1.1.-	COG0565	TrmJ/YjtD family RNA methyltransferase	Translation, ribosomal structure and biogenesis
FGO69_01830	9				DUF1512 domain-containing protein
FGO69_01835	9	dcd_2	3.5.4.13	COG0717	dCTP deaminase	Nucleotide transport and metabolism, Defense
FGO69_01840	9	glyQS_2	6.1.1.14		glycine--tRNA ligase
FGO69_01845	9	gloA_1	4.4.1.5	COG0346	VOC family protein	Secondary metabolites biosynthesis, transport and catabolism
FGO69_01855	9	kdgK_1	2.7.1.45		carbohydrate kinase family protein
FGO69_01860	9	minD_4		COG2894	cell division protein	Cell cycle control, cell division, chromosome partitioning
FGO69_01865	9	minD_5		COG2894	septum site-determining protein MinD	Cell cycle control, cell division, chromosome partitioning
FGO69_01870	9				DUF2226 domain-containing protein
FGO69_01875	9				DUF552 domain-containing protein
FGO69_01880	9				DUF1611 domain-containing protein
FGO69_01895	9				ZPR1 zinc finger domain-containing protein
FGO69_01905	9	nadC_2	2.4.2.19	COG0157	carboxylating nicotinate-nucleotide diphosphorylase	Coenzyme transport and metabolism
FGO69_01910	9	rnz_1	3.1.26.11	COG1234	ribonuclease Z	Translation, ribosomal structure and biogenesis
FGO69_01915	9	ynaI_1		COG0668	mechanosensitive ion channel family protein	Cell wall/membrane/envelope biogenesis
FGO69_01920	9				class E sortase
FGO69_01925	9				ferredoxin family protein
FGO69_01930	9				hydrocarbon binding protein (contains V4R domain)
FGO69_01935	9	hoxY_5	1.12.1.2		F420-nonreducing hydrogenase
FGO69_01940	9	hoxH_4	1.12.1.2		Ni/Fe hydrogenase subunit alpha
FGO69_01950	9	dnaX_3	2.7.7.7	COG2812	replication factor C small subunit	Replication, recombination and repair
FGO69_01955	9	ruvB_2	3.6.4.12		replication factor C large subunit
FGO69_01960	9				ATPase
FGO69_01965	9	yhdG_1		COG0531	amino acid permease	Amino acid transport and metabolism
FGO69_01975	9				DUF368 domain-containing protein
FGO69_01980	9	dedA_1		COG0586	DedA family protein	function known
FGO69_01985	9	htpX_3	3.4.24.-	COG0501	peptidase	Posttranslational modification, protein turnover, chaperones
FGO69_01990	9	lexA_2	3.4.21.88		S26 family signal peptidase
FGO69_01995	9	aroD_2	4.2.1.10		type I 3-dehydroquinate dehydratase
FGO69_02005	9	sucD_2	6.2.1.5	COG0074	succinate--CoA ligase subunit alpha	energy production and conversion
FGO69_02010	9				hydroxymethylglutaryl-CoA reductase (NADPH)
FGO69_02015	9				deoxyribonuclease
FGO69_02020	9	ydiB	1.1.1.282	COG0169	shikimate dehydrogenase	Amino acid transport and metabolism
FGO69_02025	9				RNA ligase partner protein
FGO69_02030	9	hisS_3	6.1.1.21		histidine--tRNA ligase
FGO69_02035	9	hisI_2	3.5.4.19	COG0139	phosphoribosyl-AMP cyclohydrolase	Amino acid transport and metabolism
FGO69_02040	9				PIN domain-containing protein
FGO69_02045	9	frlC_1	5.1.3.-	COG1082	sugar phosphate isomerase/epimerase	Carbohydrate transport and metabolism
FGO69_02050	9	bcrC_1	3.6.1.27	COG0671	phosphatase PAP2 family protein	lipid transport and mechanism
FGO69_02055	9	hxlB_2	5.3.1.27	COG0794	6-phospho-3-hexuloisomerase	Carbohydrate transport and metabolism, cell wall/membrane/envelope biogenesis
FGO69_02060	9				tRNA-intron lyase
FGO69_02065	9	trpS_3	6.1.1.2	COG0180	tryptophan--tRNA ligase	Translation, ribosomal structure and biogenesis
FGO69_02070	9				stage II sporulation protein M
FGO69_02075	9	thrC_2	4.2.3.1	COG0498	threonine synthase	Amino acid transport and metabolism
FGO69_02080	9				histone family protein
FGO69_02085	9	rplGB_1		COG1358	50S ribosomal protein L7ae	Translation, ribosomal structure and biogenesis
FGO69_02090	9				30S ribosomal protein S28e
FGO69_02100	9	ndk_2	2.7.4.6	COG0105	nucleoside-diphosphate kinase	Nucleotide transport and metabolism
FGO69_02105	9	infB_2			translation initiation factor IF-2
FGO69_02110	9				30S ribosomal protein S6e
FGO69_02115	9	selB_2		COG3276	translation initiation factor IF-2 subunit gamma	Translation, ribosomal structure and biogenesis
FGO69_02120	9				twitching motility protein PilT
FGO69_02125	9	ppa_3	3.6.1.1		inorganic diphosphatase
FGO69_02130	9	rps1_2		COG0539	DNA-directed RNA polymerase	Translation, ribosomal structure and biogenesis
FGO69_02135	9				DNA-directed RNA polymerase, subunit E\'\'
FGO69_02140	9				DUF359 domain-containing protein
FGO69_02145	9				30S ribosomal protein S24e
FGO69_02150	9				30S ribosomal protein S27ae
FGO69_02155	9	argH_2	4.3.2.1	COG0165	argininosuccinate lyase	Amino acid transport and metabolism
FGO69_02170	9	ttcA_1			ATPase
FGO69_02175	9				glycosyltransferase family 39 protein
FGO69_02185	9				YbhB/YbcL family Raf kinase inhibitor-like protein
FGO69_02190	9	ettA_2		COG0488	ribosome biogenesis/translation initiation ATPase RLI	general function prediction
FGO69_02195	9	aspC_2	2.6.1.1	COG0436	pyridoxal phosphate-dependent aminotransferase	Amino acid transport and metabolism
FGO69_02200	9	recA_2		COG0468	DNA repair and recombination protein RadB	Amino acid transport and metabolism
FGO69_02205	9	mftC_3	2.-.-.-	COG0535	radical SAM protein	general function prediction
FGO69_02210	9	bchE_3	1.21.98.3	COG1032	B12-binding domain-containing radical SAM protein	general function prediction
FGO69_02215	9		3.4.-.-		aminopeptidase P family protein
FGO69_02220	9	ywlC_1	2.7.7.87	COG0009	threonylcarbamoyl-AMP synthase	Translation, ribosomal structure and biogenesis
FGO69_02225	9	pgsA1_1	2.7.8.11	COG0558	CDP-alcohol phosphatidyltransferase family protein	lipid transport and mechanism
FGO69_02230	9				DUF357 domain-containing protein
FGO69_02235	9				DUF434 domain-containing protein
FGO69_02240	9	fbp_1	3.1.3.11	COG1980	fructose 1,6-bisphosphatase	Carbohydrate transport and metabolism
FGO69_02245	9	hicd_1	1.1.1.87	COG0473	NAD-dependent isocitrate dehydrogenase	energy production and conversion, amino acid transport and metabolism
FGO69_02250	9				HEAT repeat domain-containing protein
FGO69_02255	9	ldh_1	1.1.1.27	COG0039	malate dehydrogenase	energy production and conversion
FGO69_02260	9	purF_1	2.4.2.14	COG0034	glutamine amidotransferase	Nucleotide transport and metabolism
FGO69_02265	9				tributyrin esterase
FGO69_02270	9				hydrogenase
FGO69_02275	9	gltA_3	1.4.1.13	COG0067	FMN-binding glutamate synthase family protein	Amino acid transport and metabolism
FGO69_02280	9	mutM_1	3.2.2.23	COG0266	Fpg/Nei family DNA glycosylase	Replication, recombination and repair
FGO69_02290	9				PrsW family intramembrane metalloprotease
FGO69_02295	9				DUF362 domain-containing protein
FGO69_02305	9	ywdJ_1		COG2233	xanthine permease	Nucleotide transport and metabolism
FGO69_02310	9	gdh_2	1.4.1.4	COG0334	NADP-specific glutamate dehydrogenase	Amino acid transport and metabolism
FGO69_02315	9				Fis family transcriptional regulator
FGO69_02320	9				DUF763 domain-containing protein
FGO69_02325	9	epsJ_2	2.4.-.-	COG0463	glycosyltransferase	Amino acid transport and metabolism
FGO69_02335	9	nadA_1	2.5.1.72	COG0379	quinolinate synthase NadA	Coenzyme transport and metabolism
FGO69_02340	9	mtnP_1	2.4.2.28	COG0005	S-methyl-5\'-thioadenosine phosphorylase	Nucleotide transport and metabolism
FGO69_02345	9	rtcB_2	6.5.1.-		RtcB family protein
FGO69_02350	9	yhdG_2		COG0531	amino acid permease	Amino acid transport and metabolism
FGO69_02355	9				archease
FGO69_02365	9				ORC1-type DNA replication protein
FGO69_02370	9				FHA domain-containing protein
FGO69_02380	9				DUF115 domain-containing protein
FGO69_02385	9		2.6.1.51	COG0075	alanine--glyoxylate aminotransferase family protein	Amino acid transport and metabolism, nucleotide transport and metabolism
FGO69_02390	9	bchE_4	1.21.98.3		radical SAM protein
FGO69_02395	9	ilvB_1	2.2.1.6	COG0028	thiamine pyrophosphate-binding protein	Amino acid transport and metabolism, coenzyme transport and metabolism
FGO69_02400	13				winged helix-turn-helix transcriptional regulator
FGO69_02420	13	ttuA_4	2.8.1.-	COG0037	TIGR00269 family protein	Translation, ribosomal structure and biogenesis
FGO69_02425	13				MTH1187 family thiamine-binding protein
FGO69_02430	13	per_2	2.6.1.102	COG0399	DegT/DnrJ/EryC1/StrS family aminotransferase	Cell wall/membrane/envelope biogenesis
FGO69_02435	13	trm1_2	2.1.1.215	COG1867	tRNA (guanine(26)-N(2))-dimethyltransferase	Translation, ribosomal structure and biogenesis
FGO69_02440	13				DUF4013 domain-containing protein
FGO69_02445	13				DUF4013 domain-containing protein
FGO69_02450	13				DUF4013 domain-containing protein
FGO69_02455	13	gltA_4	1.4.1.13	COG0067	4Fe-4S dicluster domain-containing protein	Amino acid transport and metabolism
FGO69_02460	13	gltB_1	1.4.1.13	COG0067	tributyrin esterase	Amino acid transport and metabolism
FGO69_02465	13				ArsR family transcriptional regulator
FGO69_02475	13	asnC_2		COG1522	Lrp/AsnC family transcriptional regulator	transcription
FGO69_02480	13	fbiC_3	2.5.1.77	COG1060	7,8-didemethyl-8-hydroxy-5-deazariboflavin synthase subunit CofG	Coenzyme transport and metabolism
FGO69_02485	13				DUF2120 domain-containing protein
FGO69_02490	13	folE2_2	3.5.4.16	COG1469	GTP cyclohydrolase I FolE2	Coenzyme transport and metabolism
FGO69_02495	13				DUF2100 domain-containing protein
FGO69_02500	13		3.5.1.-	COG0123	histone deacetylase	chromatin structure and dynamics, secondary metabolites biosynthesis, transport and catabolism
FGO69_02505	13	rlmD	2.1.1.190		class I SAM-dependent methyltransferase family protein
FGO69_02510	13	nqo2	1.6.5.11	COG1905	NADH-quinone oxidoreductase subunit NuoE	energy production and conversion
FGO69_02515	13	prcB_3	3.4.25.1	COG0638	archaeal proteasome endopeptidase complex subunit beta	Posttranslational modification, protein turnover, chaperones
FGO69_02520	13		3.1.-.-	COG1236	beta-CASP ribonuclease aCPSF1	Translation, ribosomal structure and biogenesis
FGO69_02525	13	purM_2	6.3.3.1	COG0150	phosphoribosylformylglycinamidine cyclo-ligase	Nucleotide transport and metabolism
FGO69_02530	13	yjmC_2	1.1.1.-	COG2055	Ldh family oxidoreductase	energy production and conversion
FGO69_02535	13				formate--phosphoribosylaminoimidazolecarboxamide ligase
FGO69_02540	13				sulfopyruvate decarboxylase subunit alpha
FGO69_02545	13	ilvB_3	2.2.1.6	COG0028	sulfopyruvate decarboxylase subunit beta	Amino acid transport and metabolism, coenzyme transport and metabolism
FGO69_02550	13	hisE_2	3.6.1.31	COG0140	phosphoribosyl-ATP diphosphatase	Amino acid transport and metabolism
FGO69_02555	13	guaB_9	1.1.1.205		CBS domain-containing protein
FGO69_02560	13	gatB_2	6.3.5.-	COG0064	Asp-tRNA(Asn)/Glu-tRNA(Gln) amidotransferase subunit GatB	Translation, ribosomal structure and biogenesis
FGO69_02570	13		1.8.-.-	COG0502	radical SAM protein	Coenzyme transport and metabolism
FGO69_02605	13				Holliday junction resolvase
FGO69_02610	13	pyrK_1		COG0543	dihydroorotate dehydrogenase electron transfer subunit	Coenzyme transport and metabolism, energy production and conversion
FGO69_02615	13	pyrD_2	1.3.1.14	COG0167	dihydroorotate dehydrogenase	Nucleotide transport and metabolism
FGO69_02620	13				ATP-binding protein
FGO69_02625	13				CPBP family intramembrane metalloprotease
FGO69_02630	13				fibrillarin-like rRNA/tRNA 2\'-O-methyltransferase
FGO69_02635	13	coaBC_2		COG0452	bifunctional phosphopantothenoylcysteine decarboxylase/phosphopantothenate--cysteine ligase CoaBC	Coenzyme transport and metabolism
FGO69_02640	13				transcription elongation factor NusA
FGO69_02655	13	pheA_2	4.2.1.51		prephenate dehydratase
FGO69_02660	13				RNA ligase
FGO69_02665	13	hrp1_4			CBS domain-containing protein
FGO69_02670	13	hrp1_5			CBS domain-containing protein
FGO69_02675	13	hrp1_6			CBS domain-containing protein
FGO69_02680	13	guaB_10	1.1.1.205		CBS domain-containing protein
FGO69_02685	13	hrp1_7			CBS domain-containing protein
FGO69_02690	13	queE_2	4.3.99.3	COG0602	7-carboxy-7-deazaguanine synthase QueE	general function prediction
FGO69_02695	13	queD_2	4.1.2.50	COG0720	6-carboxytetrahydropterin synthase QueD	Coenzyme transport and metabolism
FGO69_02700	13				DUF366 family protein
FGO69_02705	13				DNA polymerase subunit beta
FGO69_02710	13	hom_3	1.1.1.3	COG0460	homoserine dehydrogenase	Amino acid transport and metabolism
FGO69_02715	13				cupin domain-containing protein
FGO69_02735	13	pgiA_1	5.3.1.9		glucose-6-phosphate isomerase
FGO69_02740	13	kstR2_1			TetR/AcrR family transcriptional regulator
FGO69_02745	13			COG0655	flavodoxin family protein	energy production and conversion
FGO69_02750	13				polysaccharide pyruvyl transferase family protein
FGO69_02755	13		6.2.1.3	COG1022	AMP-binding protein	lipid transport and mechanism
FGO69_02765	13		1.1.-.-	COG2303	GMC family oxidoreductase	lipid transport and mechanism
FGO69_02770	13				SRPBCC domain-containing protein
FGO69_02780	13	ndhA_3	1.6.5.11		NADH-quinone oxidoreductase subunit M
FGO69_02795	13	ndhI_8	1.6.5.11		4Fe-4S dicluster domain-containing protein
FGO69_02800	13	ndhI_9	1.6.5.11		4Fe-4S dicluster domain-containing protein
FGO69_02805	13				energy-converting hydrogenase B subunit J
FGO69_02810	13				cation:proton antiporter
FGO69_02815	13				EhbH
FGO69_02820	13				ABC transporter ATP-binding protein
FGO69_02825	13	mrpD_2		COG0651	energy conserving hydrogenase EhbF	energy production and conversion, inorganic ion transport and metabolism
FGO69_02835	13				DUF4040 domain-containing protein
FGO69_02840	13				cation:proton antiporter
FGO69_02850	13				cation:proton antiporter
FGO69_02855	13				metal-dependent hydrolase
FGO69_02860	13				succinylglutamate desuccinylase
FGO69_02865	13	argG_2	6.3.4.5		argininosuccinate synthase
FGO69_02870	13				pyridoxamine 5\'-phosphate oxidase
FGO69_02875	13	nnr_2		COG0062	NAD(P)H-hydrate dehydratase	Nucleotide transport and metabolism
FGO69_02880	13	fhcD_3	2.3.1.101	COG2037	formylmethanofuran--tetrahydromethanopterin N-formyltransferase	energy production and conversion
FGO69_02885	13				flavin-nucleotide-binding protein
FGO69_02890	13				UPF0104 family protein
FGO69_02895	13				PepSY domain-containing protein
FGO69_02900	13				metallophosphoesterase
FGO69_02905	13	qmcA_1		COG0330	slipin family protein	Posttranslational modification, protein turnover, chaperones
FGO69_02910	13	gloC_4	3.1.2.6	COG0491	MBL fold metallo-hydrolase	general function prediction
FGO69_02925	13	cpcE_6	4.-.-.-	COG1413	HEAT repeat domain-containing protein	general function prediction
FGO69_02930	13	Dml_2	4.1.3.32		isocitrate lyase/PEP mutase family protein
FGO69_02940	13	mshD_2	2.3.1.189		GNAT family N-acetyltransferase
FGO69_02950	13				flavodoxin
FGO69_02965	13				winged helix-turn-helix transcriptional regulator
FGO69_02970	13				ferredoxin
FGO69_02975	13				flavodoxin
FGO69_02980	13				DUF2807 domain-containing protein
FGO69_02985	13	ybfK_1	3.1.1.1	COG0596	alpha/beta hydrolase	Coenzyme transport and metabolism
FGO69_02995	13	mshD_3	2.3.1.189		GNAT family N-acetyltransferase
FGO69_03000	13	polB_4	2.7.7.7	COG0417	DNA polymerase	Replication, recombination and repair
FGO69_03005	13				GNAT family N-acetyltransferase
FGO69_03010	13	queG_3	1.17.99.6	COG1600	epoxyqueuosine reductase	Translation, ribosomal structure and biogenesis
FGO69_03020	13	nox_1	1.6.99.3	COG0778	nitroreductase	energy production and conversion
FGO69_03025	13	yybR_1		COG1733	helix-turn-helix transcriptional regulator	transcription
FGO69_03030	13	larB_3	3.-.-.-	COG1691	nickel pincer cofactor biosynthesis protein LarB	Nucleotide transport and metabolism
FGO69_03035	13	hypF_3	6.2.-.-	COG0068	carbamoyltransferase HypF	Posttranslational modification, protein turnover, chaperones
FGO69_03040	13				ArsR family transcriptional regulator
FGO69_03045	13	grpE_2		COG0576	nucleotide exchange factor GrpE	Posttranslational modification, protein turnover, chaperones
FGO69_03050	13	dnaK_2		COG0443	molecular chaperone DnaK	Posttranslational modification, protein turnover, chaperones
FGO69_03055	13	dnaJ_2		COG0484	molecular chaperone DnaJ	Posttranslational modification, protein turnover, chaperones
FGO69_03090	13	map_3	3.4.11.18	COG0024	type II methionyl aminopeptidase	Translation, ribosomal structure and biogenesis
FGO69_03095	13				coenzyme F420 hydrogenase subunit beta
FGO69_03100	13	hoxY_7	1.12.1.2		coenzyme F420 hydrogenase subunit gamma
FGO69_03105	13	hyaD_3	3.4.23.-	COG0680	coenzyme F420-reducing hydrogenase, FrhD protein	energy production and conversion
FGO69_03110	13		1.12.99.6	COG0374	coenzyme F420 hydrogenase subunit alpha	energy production and conversion
FGO69_03115	13				proteasome assembly chaperone family protein
FGO69_03130	13				TIGR00375 family protein
FGO69_03135	13				proteasome assembly chaperone family protein
FGO69_03140	13				RNA-protein complex protein Nop10
FGO69_03145	13	pnp_4	2.7.7.8	COG1185	translation initiation factor IF-2 subunit alpha	Translation, ribosomal structure and biogenesis
FGO69_03150	13				30S ribosomal protein S27e
FGO69_03155	13				50S ribosomal protein L44e
FGO69_03160	13				DNA replication complex GINS family protein
FGO69_03165	13				proliferating cell nuclear antigen (pcna)
FGO69_03170	13				DUF2975 domain-containing protein
FGO69_03175	13				transcription factor S
FGO69_03180	13				NUDIX hydrolase
FGO69_03185	13				DUF99 family protein
FGO69_03190	13				DNA-directed RNA polymerase subunit L
FGO69_03195	13				RNA-binding protein
FGO69_03200	13				diphthamide biosynthesis enzyme Dph2
FGO69_03205	13	purR_1		COG0503	purine phosphoribosyltransferase family protein	Nucleotide transport and metabolism
FGO69_03210	13	ffh_2		COG0541	signal recognition particle protein	intracellular trafficking, secretion and vesicular transport
FGO69_03220	13				tRNA pseudouridine(54/55) synthase Pus10
FGO69_03225	13				50S ribosomal protein L21e
FGO69_03230	13				DNA-directed RNA polymerase subunit F
FGO69_03235	13				DUF655 domain-containing protein
FGO69_03240	13	rsmA_3	2.1.1.182	COG0030	16S ribosomal RNA methyltransferase A	Translation, ribosomal structure and biogenesis
FGO69_03255	13	prmA_4	2.1.1.-	COG2264	methyltransferase	Translation, ribosomal structure and biogenesis
FGO69_03260	13	mntH_1		COG1914	divalent metal cation transporter	inorganic ion transport and metabolism
FGO69_03265	13			COG2239	CBS domain-containing protein	inorganic ion transport and metabolism
FGO69_03270	13	decR		COG1522	Lrp/AsnC family transcriptional regulator	transcription
FGO69_03290	13				Zn-ribbon domain-containing OB-fold protein
FGO69_03295	13	cbiX_1	4.99.1.3		sirohydrochlorin nickelochelatase
FGO69_03300	13	thiL_3	2.7.4.16	COG0611	thiamine-phosphate kinase	Coenzyme transport and metabolism
FGO69_03305	13	pflA_3	1.97.1.4	COG1180	AmmeMemoRadiSam system radical SAM enzyme	Posttranslational modification, protein turnover, chaperones
FGO69_03310	13	bsdC_1	4.1.1.-	COG0043	UbiD family decarboxylase	Coenzyme transport and metabolism
FGO69_03315	13	purE_1	5.4.99.18	COG0041	5-(carboxyamino)imidazole ribonucleotide mutase	Nucleotide transport and metabolism
FGO69_03320	13	gpgS_1	2.4.1.266		glycosyltransferase
FGO69_03325	13				DUF1743 domain-containing protein
FGO69_03330	13	ribH_2	2.5.1.78	COG0054	6,7-dimethyl-8-ribityllumazine synthase	Coenzyme transport and metabolism
FGO69_03335	13	csd_1	2.8.1.7		cysteine desulfurase
FGO69_03340	13	hicd_2	1.1.1.87	COG0473	NAD-dependent isocitrate dehydrogenase	energy production and conversion
FGO69_03345	13	DmdB_2	4.2.1.85		3-isopropylmalate dehydratase small subunit
FGO69_03350	13	dmdA_2	4.2.1.85		3-isopropylmalate dehydratase large subunit
FGO69_03355	13	mprA_1		COG1846	MarR family transcriptional regulator	transcription
FGO69_03360	13				replication protein A
FGO69_03365	13	recA_4		COG0468	DNA repair and recombination protein RadA	Replication, recombination and repair
FGO69_03370	13		1.2.7.10		CoB--CoM heterodisulfide reductase iron-sulfur subunit A family protein
FGO69_03375	13	glyA_1	2.1.2.1	COG0112	serine hydroxymethyltransferase	Amino acid transport and metabolism
FGO69_03380	13	ndhI_10	1.6.5.11		dihydromethanopterin reductase (acceptor)
FGO69_03390	13				DUF192 domain-containing protein
FGO69_03395	13	mat_2	2.5.1.6		methionine adenosyltransferase
FGO69_03400	13	ileS_2	6.1.1.5	COG0060	isoleucine--tRNA ligase	Translation, ribosomal structure and biogenesis
FGO69_03405	13	purL_1	6.3.5.3	COG0046	phosphoribosylformylglycinamidine synthase subunit PurL	Nucleotide transport and metabolism
FGO69_03410	13				phosphatidate cytidylyltransferase
FGO69_03415	13	ybhR_1		COG0842	ABC transporter permease	defense
FGO69_03420	13	yknY_4	3.6.3.-	COG1136	ABC transporter ATP-binding protein	Cell wall/membrane/envelope biogenesis
FGO69_03425	13	macB_7	3.6.3.-	COG0577	ABC transporter permease	defense
FGO69_03430	13				ABC transporter permease
FGO69_03435	13	natA_2		COG4555	ABC transporter ATP-binding protein	Cell wall/membrane/envelope biogenesis
FGO69_03440	13	ypbG_4		COG1408	metallophosphoesterase	general function prediction
FGO69_03445	13	moeA_2	2.10.1.1	COG0303	molybdopterin molybdotransferase MoeA	Coenzyme transport and metabolism
FGO69_03450	13				membrane-associated Zn-dependent protease
FGO69_03455	13	yrrB_8			tetratricopeptide repeat protein
FGO69_03460	13	nasD_1	1.7.1.4	COG1251	pyridine nucleotide-disulfide oxidoreductase	energy production and conversion
FGO69_03465	13				ArsR family transcriptional regulator
FGO69_03470	13	cbiL_1	2.1.1.151	COG2243	precorrin-2 C(20)-methyltransferase	Coenzyme transport and metabolism
FGO69_03475	13				ATP-dependent DNA helicase
FGO69_03480	13				DUF4011 domain-containing protein, partial
FGO69_03490	15				TIGR00289 family protein
FGO69_03505	15				phosphopantothenate/pantothenate synthetase
FGO69_03510	15				DUF2101 domain-containing protein
FGO69_03515	15				class III signal peptide-containing protein
FGO69_03525	15	pyrG_2	6.3.4.2		CTP synthase
FGO69_03530	15				cofactor-independent phosphoglycerate mutase
FGO69_03535	15	hom_4	1.1.1.3	COG0460	homoserine dehydrogenase	Amino acid transport and metabolism
FGO69_03540	15				amino acid-binding protein
FGO69_03545	15				Asp-tRNA(Asn) amidotransferase subunit GatC
FGO69_03550	15	asnB_2	6.3.5.4	COG0367	asparagine synthetase B	Amino acid transport and metabolism
FGO69_03555	15				histone family protein
FGO69_03560	15				transcriptional regulator
FGO69_03565	15	cysE_2	2.3.1.30	COG1045	serine O-acetyltransferase	Amino acid transport and metabolism
FGO69_03570	15	cysK1_2	2.5.1.47	COG0031	cysteine synthase A	Amino acid transport and metabolism
FGO69_03580	15				isoprenylcysteine carboxylmethyltransferase family protein
FGO69_03585	15	kynB_2	3.5.1.9		cyclase family protein
FGO69_03590	15	nifB_2	4.-.-.-	COG0535	dinitrogenase iron-molybdenum cofactor biosynthesis protein	general function prediction
FGO69_03595	15	patB_1	4.4.1.8	COG1168	pyridoxal phosphate-dependent aminotransferase	Amino acid transport and metabolism
FGO69_03600	15				SagB/ThcOx family dehydrogenase
FGO69_03605	15				deoxyribodipyrimidine photo-lyase
FGO69_03610	15				flavin-nucleotide-binding protein
FGO69_03615	15				MoaD/ThiS family protein
FGO69_03625	15	ndhI_11	1.6.5.11		FAD-dependent oxidoreductase
FGO69_03630	15	sdhE_3	1.3.5.-	COG2048	heterodisulfide reductase subunit B	energy production and conversion
FGO69_03635	15	ndhI_12	1.6.5.11		4Fe-4S dicluster domain-containing protein
FGO69_03640	15	thiF	2.7.7.73	COG0476	NAD(P)H-binding protein	Coenzyme transport and metabolism
FGO69_03645	15		1.1.-.-	COG2303	GMC family oxidoreductase	lipid transport and mechanism
FGO69_03650	15	cysS_2	6.1.1.16	COG0215	cysteine--tRNA ligase	Translation, ribosomal structure and biogenesis
FGO69_03660	15	iscS_2	2.8.1.7		cysteine desulfurase NifS
FGO69_03665	15	iscU_2		COG0822	Fe-S cluster assembly scaffold protein NifU	Posttranslational modification, protein turnover, chaperones
FGO69_03670	15				YkgJ family cysteine cluster protein
FGO69_03675	15	tas_1		COG0667	aldo/keto reductase	general function prediction
FGO69_03680	15	pdxS_1	4.3.3.6	COG0214	pyridoxal 5\'-phosphate synthase lyase subunit PdxS	Coenzyme transport and metabolism
FGO69_03685	15				MOSC domain-containing protein
FGO69_03690	15	thiI_3	2.8.1.4	COG0301	tRNA 4-thiouridine(8) synthase ThiI	Coenzyme transport and metabolism, translation, ribosomal structure and biogenesis
FGO69_03695	15	guaB_11	1.1.1.205		CBS domain-containing protein
FGO69_03700	15				4Fe-4S dicluster domain-containing protein
FGO69_03705	15	pfkB_1	2.7.1.11	COG0524	carbohydrate kinase family protein	Carbohydrate transport and metabolism
FGO69_03710	15	fhcD_4	2.3.1.101	COG2037	formylmethanofuran--tetrahydromethanopterin N-formyltransferase	energy production and conversion
FGO69_03720	15	cooF_4		COG1142	4Fe-4S dicluster domain-containing protein	energy production and conversion
FGO69_03725	15	ndhI_13	1.6.5.11		4Fe-4S dicluster domain-containing protein
FGO69_03740	15				DUF1959 domain-containing protein
FGO69_03745	15				DUF2104 domain-containing protein
FGO69_03750	15				hydrogenase
FGO69_03755	15	nuoH_1	1.6.5.11	COG1005	NADH-ubiquinone oxidoreductase	energy production and conversion
FGO69_03760	15				DUF788 domain-containing protein
FGO69_03770	15				DUF2105 domain-containing protein
FGO69_03775	15				DUF2106 domain-containing protein
FGO69_03780	15				DUF2107 domain-containing protein
FGO69_03785	15				DUF2108 domain-containing protein
FGO69_03790	15				DUF2109 domain-containing protein
FGO69_03805	15				DUF1616 domain-containing protein
FGO69_03810	15	wzxC_2		COG2244	flippase	Cell wall/membrane/envelope biogenesis
FGO69_03815	15				glycosyltransferase family 2 protein
FGO69_03820	15	wbbL_3	2.4.1.289	COG1216	glycosyltransferase family 2 protein	Carbohydrate transport and metabolism
FGO69_03825	15	mshA_4	2.4.1.250	COG0438	glycosyltransferase family 4 protein	Carbohydrate transport and metabolism
FGO69_03830	15				glycosyltransferase family 2 protein
FGO69_03835	15				glycosyltransferase family 2 protein
FGO69_03840	15	kanE_1	2.4.1.301		glycosyltransferase family 4 protein
FGO69_03845	15				DUF2206 domain-containing protein
FGO69_03850	15	pimB_4	2.4.1.346	COG0438	glycosyltransferase family 4 protein	Carbohydrate transport and metabolism
FGO69_03855	15		2.4.1.11	COG0438	glycosyltransferase family 4 protein	Carbohydrate transport and metabolism
FGO69_03860	15		2.4.-.-	COG0463	glycosyltransferase family 2 protein	Carbohydrate transport and metabolism
FGO69_03865	15	gtaB_1	2.7.7.9	COG1210	UTP--glucose-1-phosphate uridylyltransferase GalU	Cell wall/membrane/envelope biogenesis
FGO69_03870	15	rmlA_2	2.7.7.24	COG1209	glucose-1-phosphate thymidylyltransferase	Cell wall/membrane/envelope biogenesis
FGO69_03875	15	rmlD_1	1.1.1.133		dTDP-4-dehydrorhamnose reductase
FGO69_03880	15	wbjC_1	1.1.1.367		dTDP-4-dehydrorhamnose 3,5-epimerase
FGO69_03885	15	rfbB_1	4.2.1.46	COG1088	dTDP-glucose 4,6-dehydratase	Cell wall/membrane/envelope biogenesis
FGO69_03890	15				YggU family protein
FGO69_03900	15				DUF371 domain-containing protein
FGO69_03905	15				GIY-YIG nuclease family protein
FGO69_03910	15	nifH1_2	1.18.6.1		Ni-sirohydrochlorin a,c-diamide reductive cyclase ATP-dependent reductase subunit
FGO69_03915	15	opuCA_2	3.6.3.32		CBS domain-containing protein
FGO69_03920	15	ydcP_3	3.4.-.-	COG0826	U32 family peptidase	Posttranslational modification, protein turnover, chaperones
FGO69_03925	15	purF_3	2.4.2.14	COG0034	amidophosphoribosyltransferase	Nucleotide transport and metabolism
FGO69_03930	15				topoisomerase
FGO69_03935	15				50S ribosomal protein L37e
FGO69_03940	15				RNA-binding protein
FGO69_03945	15				DUF1947 domain-containing protein
FGO69_03950	15				2-amino-5-formylamino-6-ribosylaminopyrimidin-4(3H)-one 5\'-monophosphate deformylase
FGO69_03955	15	lemA_6		COG1704	LemA family protein	function unknown
FGO69_03960	15	helY_2	3.6.4.-	COG4581	DEAD/DEAH box helicase	Replication, recombination and repair
FGO69_03965	15	fadD3_2	6.2.1.41	COG0318	AMP-binding protein	lipid transport and mechanism, secondary metabolites biosynthesis, transport and catabolism
FGO69_03970	15				acyl-CoA thioesterase
FGO69_03975	15				helix-turn-helix domain-containing protein
FGO69_03985	15	glmS_3	2.6.1.16	COG0449	glutamine--fructose-6-phosphate transaminase (isomerizing)	Cell wall/membrane/envelope biogenesis
FGO69_03990	15	purC_2	6.3.2.6	COG0152	phosphoribosylaminoimidazolesuccinocarboxamide synthase	Nucleotide transport and metabolism
FGO69_03995	15	purS_2	6.3.5.3	COG1828	phosphoribosylformylglycinamidine synthase subunit PurS	Nucleotide transport and metabolism
FGO69_04000	15	purQ_2	6.3.5.3		phosphoribosylformylglycinamidine synthase subunit PurQ
FGO69_04005	15	nasF_1	2.1.1.107	COG0007	uroporphyrinogen-III C-methyltransferase	Coenzyme transport and metabolism
FGO69_04010	15				uroporphyrinogen-III synthase
FGO69_04015	15				signal recognition particle protein Srp19
FGO69_04020	15				DHH family phosphoesterase
FGO69_04025	15				winged helix-turn-helix transcriptional regulator
FGO69_04030	15	thrB_2	2.7.1.39		GHMP kinase
FGO69_04035	15	ycdX_1	3.1.3.-		histidinol phosphate phosphatase domain-containing protein
FGO69_04040	15	ribD2_2	1.1.1.302	COG1985	2,5-diamino-6-(ribosylamino)-4(3H)-pyrimidinone 5\'-phosphate reductase	Coenzyme transport and metabolism
FGO69_04045	15				carboxymuconolactone decarboxylase family protein
FGO69_04050	15	ycfH_1	3.1.-.-	COG0084	TatD family deoxyribonuclease	cell motility
FGO69_04055	15		2.5.1.68	COG0020	di-trans,poly-cis-decaprenylcistransferase	lipid transport and mechanism
FGO69_04060	15				methyltransferase
FGO69_04070	15	hemL_2	5.4.3.8	COG0001	glutamate-1-semialdehyde-2,1-aminomutase	Coenzyme transport and metabolism
FGO69_04075	15	cbiC_2	5.4.99.60	COG2082	cobalt-precorrin-8 methylmutase	Coenzyme transport and metabolism
FGO69_04085	15				RDD family protein
FGO69_04090	15	hypE_3	4.2.1.-		hydrogenase expression/formation protein HypE
FGO69_04095	15				30S ribosomal protein S8e
FGO69_04105	15	yjjG_2	3.1.3.5	COG1011	TIGR02253 family HAD-type hydrolase	Coenzyme transport and metabolism
FGO69_04110	15				ATP-binding protein
FGO69_04115	15				class E sortase
FGO69_04125	15		2.7.1.184		carbohydrate kinase
FGO69_04130	15	priA_1	5.3.1.16	COG0106	HisA/HisF family protein	Amino acid transport and metabolism
FGO69_04135	15				DUF3194 domain-containing protein
FGO69_04140	15				prefoldin subunit beta
FGO69_04150	15				ribosomal biogenesis protein
FGO69_04160	15				50S ribosomal protein L37Ae
FGO69_04165	15	rph_4	2.7.7.56	COG0689	exosome complex protein Rrp42	Translation, ribosomal structure and biogenesis
FGO69_04170	15	rph_5	2.7.7.56	COG0689	exosome complex exonuclease Rrp41	Translation, ribosomal structure and biogenesis
FGO69_04175	15	pnp_5	2.7.7.8		RNA-binding protein
FGO69_04180	15				ribosome assembly factor SBDS
FGO69_04185	15	prcB_4	3.4.25.1	COG0638	archaeal proteasome endopeptidase complex subunit alpha	Posttranslational modification, protein turnover, chaperones
FGO69_04190	15				ribonuclease P
FGO69_04195	15				ribonuclease P
FGO69_04200	15				RNA-binding protein
FGO69_04205	15				50S ribosomal protein L15e
FGO69_04215	15				carboxymuconolactone decarboxylase family protein
FGO69_04220	15	ribH_3	2.5.1.78		riboflavin synthase
FGO69_04225	15	mch_3	3.5.4.27	COG3252	methenyltetrahydromethanopterin cyclohydrolase	Coenzyme transport and metabolism
FGO69_04230	15	thyA_3	2.1.1.45	COG0207	thymidylate synthase	Nucleotide transport and metabolism
FGO69_04235	15	metE_2	2.1.1.14	COG0620	methionine synthase	Amino acid transport and metabolism
FGO69_04240	15				DUF1894 domain-containing protein
FGO69_04245	15				DUF1890 domain-containing protein
FGO69_04255	15	yqjY_1			GNAT family N-acetyltransferase
FGO69_04265	15				DUF354 domain-containing protein
FGO69_04270	15	hypB_3			hydrogenase nickel incorporation protein HypB
FGO69_04275	15	hybF_2		COG0375	hydrogenase maturation nickel metallochaperone HypA	Posttranslational modification, protein turnover, chaperones
FGO69_04280	15				DUF308 domain-containing protein
FGO69_04285	15	prs_2	2.7.6.1	COG0462	ribose-phosphate diphosphokinase	Nucleotide transport and metabolism, amino acid transport and metabolism
FGO69_04295	15				DUF2769 domain-containing protein
FGO69_04305	15	cshA_3	3.6.4.13	COG0513	DEAD/DEAH box helicase	Replication, recombination and repair
FGO69_04310	15	lon2_3	3.4.21.53	COG1067	ATP-dependent protease LonB	Posttranslational modification, protein turnover, chaperones
FGO69_04315	15	cobQ_2			cobyric acid synthase CobQ
FGO69_04320	15	trkA_3		COG0569	TrkA family potassium uptake protein	inorganic ion transport and metabolism
FGO69_04325	15	teaD_3		COG0589	universal stress protein	signal transduction mechanisms
FGO69_04330	15	sdcS_1		COG0471	DASS family sodium-coupled anion symporter	Carbohydrate transport and metabolism
FGO69_04335	15	uspF_2		COG0589	universal stress protein	signal transduction mechanisms
FGO69_04340	15	yrbG_4		COG0530	calcium/sodium antiporter	inorganic ion transport and metabolism
FGO69_04355	15				CBS domain-containing protein
FGO69_04360	15				nickel-responsive transcriptional regulator NikR
FGO69_04365	15	rsmA_4	2.1.1.-		RNA methyltransferase
FGO69_04370	15	hycI_2	3.4.23.51	COG0680	hydrogenase maturation peptidase HycI	energy production and conversion
FGO69_04380	15	carB_3	6.3.5.5	COG0458	ATP-grasp domain-containing protein	Nucleotide transport and metabolism, amino acid transport and metabolism
FGO69_04385	15	mraY_2	2.7.8.13	COG0472	glycosyltransferase family 4 protein	Cell wall/membrane/envelope biogenesis
FGO69_04390	15	murE_3	6.3.2.13	COG0769	Mur ligase family protein	Cell wall/membrane/envelope biogenesis
FGO69_04395	15	murD_3	6.3.2.9		UDP-N-acetylmuramoyl-L-alanine--D-glutamate ligase
FGO69_04405	15	murE_4	6.3.2.13	COG0769	Mur ligase	Cell wall/membrane/envelope biogenesis
FGO69_04420	15				DUF356 domain-containing protein
FGO69_04425	15				TIGR00270 family protein
FGO69_04430	15	ftsH1	3.4.24.-		proteasome-activating nucleotidase
FGO69_04435	15	lemA_7		COG1704	LemA family protein	function unknown
FGO69_04440	15				DUF2207 domain-containing protein
FGO69_04450	15				zinc ribbon domain-containing protein
FGO69_04460	15	cbiJ_3	1.3.1.106	COG2099	precorrin-6A reductase	Coenzyme transport and metabolism
FGO69_04465	15		3.6.3.8		calcium-transporting P-type ATPase, PMR1-type
FGO69_04475	15	rimI_4	2.3.1.128	COG0456	ribosomal-protein-alanine N-acetyltransferase	Translation, ribosomal structure and biogenesis
FGO69_04480	15	carA_3	6.3.5.5		glutamine-hydrolyzing carbamoyl-phosphate synthase small subunit
FGO69_04485	15	carB_4	6.3.5.5		carbamoyl-phosphate synthase large subunit
FGO69_04490	15	atzA_2	3.8.1.8		amidohydrolase family protein
FGO69_04495	15	teaD_4		COG0589	universal stress protein	signal transduction mechanisms
FGO69_04500	15	hrp1_8			CBS domain-containing protein
FGO69_04510	15	ypbG_5		COG1408	metallophosphoesterase	general function prediction
FGO69_04515	15	larE_3	2.8.1.-	COG1606	ATP-dependent sacrificial sulfur transferase LarE	general function prediction
FGO69_04520	15				TfuA-related McrA-glycine thioamidation protein
FGO69_04525	15				TIGR00295 family protein
FGO69_04530	15				transcription factor E
FGO69_04535	32				DUF1616 domain-containing protein
FGO69_04540	32	wfgD_3	2.4.1.305		glycosyltransferase
FGO69_04545	32	wbbL_6	2.4.1.289	COG1216	glycosyltransferase family 2 protein	Carbohydrate transport and metabolism
FGO69_04550	32	tagH_4	3.6.3.40	COG1134	ATP-binding cassette domain-containing protein	Carbohydrate transport and metabolism, cell wall/membrane/envelope biogenesis
FGO69_04555	32	kpsM_2		COG1682	ABC transporter permease	Carbohydrate transport and metabolism, cell wall/membrane/envelope biogenesis
FGO69_04560	32	wbbL_7	2.4.1.289	COG1216	glycosyltransferase	Carbohydrate transport and metabolism
FGO69_04565	32	cat_3	2.3.1.28	COG0110	CatB-related O-acetyltransferase	general function prediction
FGO69_04570	32				DUF1616 domain-containing protein
FGO69_04575	32				DUF4012 domain-containing protein
FGO69_04580	32	rkpK_1	1.1.1.22	COG1004	UDP-glucose/GDP-mannose dehydrogenase family protein	Cell wall/membrane/envelope biogenesis
FGO69_04585	32				thymidylate synthase
FGO69_04590	32		2.4.1.54		glycosyltransferase family 2 protein
FGO69_04595	32				tetratricopeptide repeat protein
FGO69_04615	32				DUF1616 domain-containing protein
FGO69_04620	32				PqqD family protein
FGO69_04625	32				lasso peptide biosynthesis B2 protein
FGO69_04630	32	asnO_2	6.3.5.4	COG0367	lasso peptide isopeptide bond-forming cyclase	Amino acid transport and metabolism
FGO69_04635	32				DUF11 domain-containing protein
FGO69_04645	32	hepA_2		COG1132	ABC transporter ATP-binding protein	defense
FGO69_04660	32				nucleotidyltransferase family protein
FGO69_04665	32	wbbL_8	2.4.1.289	COG1216	glycosyltransferase family 2 protein	Carbohydrate transport and metabolism
FGO69_04670	32	murG_3	2.4.1.227		beta-1,4-galactosyltransferase
FGO69_04680	32				glycosyltransferase
FGO69_04685	32	epsH_3	2.4.-.-	COG0463	glycosyltransferase	Cell wall/membrane/envelope biogenesis
FGO69_04690	32	glfT2_1	2.4.1.288	COG1216	glycosyltransferase family 2 protein	Carbohydrate transport and metabolism
FGO69_04695	32	ubiG_1	2.1.1.222		class I SAM-dependent methyltransferase
FGO69_04700	32				class I SAM-dependent methyltransferase
FGO69_04710	32				4Fe-4S dicluster domain-containing protein
FGO69_04725	32	rnj2_1	3.1.-.-		MBL fold metallo-hydrolase
FGO69_04730	32	dapL_3	2.6.1.83	COG0436	LL-diaminopimelate aminotransferase	Cell wall/membrane/envelope biogenesis
FGO69_04735	32				TIGR00288 family NYN domain-containing protein
FGO69_04740	32				Hsp20/alpha crystallin family protein
FGO69_04750	32	pdtaR_11		COG3707	response regulator	signal transduction mechanisms, transcription
FGO69_04775	32	minD_7		COG2894	septum site-determining protein MinD	Cell cycle control, cell division, chromosome partitioning
FGO69_04785	32	hisG_3	2.4.2.17		ATP phosphoribosyltransferase
FGO69_04790	32	htpX_7	3.4.24.-	COG0501	heat-shock protein HtpX	Posttranslational modification, protein turnover, chaperones
FGO69_04795	32	nucS_2	3.1.-.-	COG1637	DUF91 domain-containing protein	Replication, recombination and repair
FGO69_04800	32	pdtaS_29	2.7.13.3	COG3920	PAS domain S-box protein	signal transduction mechanisms
FGO69_04810	32	cpcF_2	4.-.-.-	COG1413	HEAT repeat domain-containing protein	general function prediction
FGO69_04815	32				VOC family protein
FGO69_04830	32				ATPase
FGO69_04835	32				VOC family protein
FGO69_04840	32				SRPBCC domain-containing protein
FGO69_04845	32				SRPBCC domain-containing protein
FGO69_04850	32	mhpC	3.7.1.14		alpha/beta hydrolase
FGO69_04855	32		3.1.1.10		alpha/beta hydrolase
FGO69_04860	32	cpdA_9	3.1.4.53		phosphoesterase
FGO69_04865	32	cshC_1	3.6.4.13	COG0513	ATP-dependent helicase	Replication, recombination and repair
FGO69_04870	32				MgtC/SapB family protein
FGO69_04875	32	znuB_4		COG1108	metal ABC transporter permease	inorganic ion transport and metabolism
FGO69_04880	32	znuC_5	3.6.3.-	COG1121	ABC transporter ATP-binding protein	inorganic ion transport and metabolism
FGO69_04885	32	znuA_4		COG0803	zinc ABC transporter substrate-binding protein	inorganic ion transport and metabolism
FGO69_04890	32				zinc ribbon domain-containing protein
FGO69_04895	32	nikR_6			CopG family ribbon-helix-helix protein
FGO69_04900	32		5.1.3.11		thioredoxin domain-containing protein
FGO69_04905	32				4-oxalocrotonate tautomerase
FGO69_04915	32				transglutaminase domain-containing protein
FGO69_04930	32	vapC_4	3.1.-.-		type II toxin-antitoxin system VapC family toxin
FGO69_04935	32				AbrB/MazE/SpoVT family DNA-binding domain-containing protein
FGO69_04940	32	neuB	2.5.1.101	COG2089	acetylneuraminic acid synthetase	Cell wall/membrane/envelope biogenesis
FGO69_04945	32	legF	2.7.7.82	COG1083	acylneuraminate cytidylyltransferase	Cell wall/membrane/envelope biogenesis
FGO69_04950	32				polysaccharide pyruvyl transferase family protein
FGO69_04955	32				flippase
FGO69_04965	32	ribZ_7			MFS transporter
FGO69_04975	32	cph1_4	2.7.13.3		PAS domain S-box protein
FGO69_04985	32				DUF4386 family protein
FGO69_04990	32	ligD_4		COG1793	DNA ligase	Replication, recombination and repair
FGO69_04995	32	mku_2		COG1273	DNA-binding protein	Replication, recombination and repair
FGO69_05005	32	wecD_1	2.3.1.210		GNAT family N-acetyltransferase
FGO69_05020	32	iolS_1	1.1.1.-	COG0667	aldo/keto reductase	general function prediction
FGO69_05025	32	gadA_1	4.1.1.15	COG0076	glutamate decarboxylase	Amino acid transport and metabolism
FGO69_05045	32				AEC family transporter
FGO69_05050	32	menA_3	2.5.1.74		prenyltransferase
FGO69_05065	32	stp_2			MFS transporter
FGO69_05070	32				zinc dependent phospholipase C family protein
FGO69_05085	32				response regulator
FGO69_05095	32				DUF4064 domain-containing protein
FGO69_05100	32				CRISPR locus-related DNA-binding protein
FGO69_05105	32	lcfB_1	6.2.1.3	COG0318	acyl--CoA ligase	lipid transport and mechanism, secondary metabolites biosynthesis, transport and catabolism
FGO69_05115	52				mRNA surveillance protein pelota
FGO69_05120	52				cell wall biosynthesis protein
FGO69_05130	52	murG_5	2.4.1.227		glycosyltransferase family 1 protein
FGO69_05135	52	wbpA_5	1.1.1.136	COG0677	nucleotide sugar dehydrogenase	Cell wall/membrane/envelope biogenesis
FGO69_05145	52	wbgU_4	5.1.3.7		SDR family oxidoreductase
FGO69_05150	52				GNAT family N-acetyltransferase
FGO69_05155	52	pdhD_1	1.8.1.4		NAD(P)/FAD-dependent oxidoreductase
FGO69_05160	52	hypC_3		COG0298	HypC/HybG/HupF family hydrogenase formation chaperone	Posttranslational modification, protein turnover, chaperones
FGO69_05165	52	ribZ_9			MFS transporter
FGO69_05175	52				ATP-binding protein
FGO69_05180	52	yhaO_2		COG0420	DNA repair exonuclease	Replication, recombination and repair
FGO69_05185	52			COG0419	SMC family ATPase	Replication, recombination and repair
FGO69_05195	52	galE_5	5.1.3.2	COG1087	UDP-glucose 4-epimerase GalE	Cell wall/membrane/envelope biogenesis
FGO69_05200	52				DUF131 domain-containing protein
FGO69_05230	52	tagO_3	2.7.8.33	COG0472	multidrug transporter	Cell wall/membrane/envelope biogenesis
FGO69_05235	52				resolvase
FGO69_05240	52				DUF530 domain-containing protein
FGO69_05245	52	metG_5	6.1.1.10	COG0073	methionine--tRNA ligase	Translation, ribosomal structure and biogenesis
FGO69_05250	52				DNA primase
FGO69_05255	52				DNA primase catalytic subunit PriS
FGO69_05260	52				CCA tRNA nucleotidyltransferase
FGO69_05265	52		3.1.4.-	COG1514	RNA 2\',3\'-cyclic phosphodiesterase	Translation, ribosomal structure and biogenesis
FGO69_05270	52	griH_3	4.1.99.20	COG1465	3-dehydroquinate synthase II	Amino acid transport and metabolism
FGO69_05275	52	griI_4	4.1.2.56	COG1830	fructose-bisphosphate aldolase	Carbohydrate transport and metabolism
FGO69_05285	52	aspS2_4	6.1.1.23	COG0017	aspartate--tRNA(Asn) ligase	Translation, ribosomal structure and biogenesis
FGO69_05290	52	hisD_3	1.1.1.23	COG0141	histidinol dehydrogenase	Amino acid transport and metabolism
FGO69_05295	52				UPF0058 family protein
FGO69_05300	52	cpgS_3	6.5.-.-		2,3-diphosphoglycerate synthetase
FGO69_05310	52	groL_6			thermosome subunit
FGO69_05315	52	acs_1	6.2.1.1	COG0365	acetate--CoA ligase	lipid transport and mechanism
FGO69_05330	52	metXA_3	2.3.1.31	COG2021	alpha/beta fold hydrolase	Amino acid transport and metabolism
FGO69_05335	52				ferredoxin
FGO69_05340	52	ribZ_10			MFS transporter
FGO69_05345	52		1.6.5.7		NAD(P)H-dependent oxidoreductase
FGO69_05350	52				DUF1453 family protein
FGO69_05370	52	rbr1_2	1.11.1.1	COG1592	desulfoferrodoxin	energy production and conversion
FGO69_05380	52	pnp_8	2.7.7.8		S1 RNA-binding domain-containing protein
FGO69_05390	52	hspA_6		COG0071	Hsp20/alpha crystallin family protein	Posttranslational modification, protein turnover, chaperones
FGO69_05395	52				photosystem reaction center subunit H
FGO69_05400	52				histone family protein
FGO69_05410	52	pdg_1			endonuclease III
FGO69_05415	52	infB_8			GTP-binding protein
FGO69_05420	52	aroA_4	2.5.1.19	COG0128	3-phosphoshikimate 1-carboxyvinyltransferase	Amino acid transport and metabolism
FGO69_05425	52	valS_6	6.1.1.9		valine--tRNA ligase
FGO69_05435	52	pheT_7	6.1.1.20	COG0072	phenylalanine--tRNA ligase subunit beta	Translation, ribosomal structure and biogenesis
FGO69_05440	52	nudG_1	3.6.1.65	COG0494	NUDIX domain-containing protein	defense
FGO69_05445	52				YjbQ family protein
FGO69_05450	52	pyrI_5		COG1781	aspartate carbamoyltransferase regulatory subunit	Nucleotide transport and metabolism
FGO69_05455	52	secDF_5		COG0341	preprotein translocase subunit SecD	intracellular trafficking, secretion and vesicular transport
FGO69_05460	52	secF_3		COG0341	protein translocase subunit SecF	intracellular trafficking, secretion and vesicular transport
FGO69_05465	52	argC_3	1.2.1.38	COG0002	N-acetyl-gamma-glutamyl-phosphate reductase	Amino acid transport and metabolism
FGO69_05470	52	argB_6	2.7.2.8	COG0548	acetylglutamate kinase	Amino acid transport and metabolism
FGO69_05475	52	argJ_4		COG1364	bifunctional ornithine acetyltransferase/N-acetylglutamate synthase	Amino acid transport and metabolism
FGO69_05490	52				Zc3h12a-like ribonuclease
FGO69_05495	52	cpdA_14	3.1.4.53	COG1409	metallophosphoesterase	signal transduction mechanisms
FGO69_05500	52				nascent polypeptide-associated complex protein
FGO69_05505	52	tgt_7	2.4.2.29	COG0343	tRNA guanosine(15) transglycosylase TgtA	Translation, ribosomal structure and biogenesis
FGO69_05515	52	sgcG_5	1.3.99.24		flavodoxin family protein
FGO69_05520	52	lnt_3			glycosyltransferase family 2 protein
FGO69_05525	52				DUF2304 family protein
FGO69_05545	69	nadX_4	1.4.1.21	COG1712	aspartate dehydrogenase	general function prediction
FGO69_05550	69				NADPH-dependent F420 reductase
FGO69_05560	69	adh_2	1.1.1.80		NAD(P)-dependent alcohol dehydrogenase
FGO69_05565	69	kstR2_2			TetR/AcrR family transcriptional regulator
FGO69_05570	69	ycnE_2	1.-.-.-	COG1359	antibiotic biosynthesis monooxygenase	energy production and conversion
FGO69_05575	69				nitroreductase
FGO69_05580	69				DUF2769 domain-containing protein
FGO69_05585	69	apaH_2	3.6.1.41		serine/threonine protein phosphatase
FGO69_05590	69	draG_3	3.2.2.24	COG1397	ADP-ribosylglycohydrolase family protein	Posttranslational modification, protein turnover, chaperones
FGO69_05595	69	yhaM_2	3.1.-.-	COG3481	CRISPR-associated endonuclease Cas3\'\'	Translation, ribosomal structure and biogenesis
FGO69_05600	69	cpcE_9	4.-.-.-	COG1413	zinc-ribbon domain-containing protein	general function prediction
FGO69_05610	69				zinc-ribbon domain-containing protein
FGO69_05640	69				zinc ribbon domain-containing protein
FGO69_05650	69				DUF3788 family protein
FGO69_05655	69	mhqR_2		COG1846	MarR family transcriptional regulator	transcription
FGO69_05675	69	ppx_2	3.6.1.11		phosphatase
FGO69_05680	69	ppk_2	2.7.4.1	COG0855	polyphosphate kinase 1	inorganic ion transport and metabolism
FGO69_05685	69	rlmCD_17	2.1.1.189	COG2265	TRAM domain-containing protein	Translation, ribosomal structure and biogenesis
FGO69_05695	69	katE_1	1.11.1.6	COG0753	catalase	inorganic ion transport and metabolism
FGO69_05715	69				CPBP family intramembrane metalloprotease
FGO69_05725	69				MFS transporter
FGO69_05735	69				methanogenesis marker radical SAM protein
FGO69_05740	69	pknB_2	2.7.11.1	COG0515	DUF4350 domain-containing protein	signal transduction mechanisms
FGO69_05750	69				M6 family metalloprotease domain-containing protein
FGO69_05755	69				FHA domain-containing protein
FGO69_05760	69	apaH_3	3.6.1.41		serine/threonine protein phosphatase
FGO69_05770	69	yrrB_14			tetratricopeptide repeat protein
FGO69_05775	69				sulfite exporter TauE/SafE family protein
FGO69_05780	69	kcsA_4		COG1226	potassium channel-like protein	inorganic ion transport and metabolism
FGO69_05785	69	rpiA_4	5.3.1.6	COG0120	ribose-5-phosphate isomerase RpiA	Carbohydrate transport and metabolism
FGO69_05790	69				UPF0179 family protein
FGO69_05795	69	egsA_4	1.1.1.261	COG0371	NAD(P)-dependent glycerol-1-phosphate dehydrogenase	energy production and conversion
FGO69_05800	69	proS_5	6.1.1.15	COG0442	proline--tRNA ligase	Translation, ribosomal structure and biogenesis
FGO69_05810	69	cofC_4	2.7.7.68	COG1920	2-phospho-L-lactate guanylyltransferase	Coenzyme transport and metabolism
FGO69_05815	69	thiD_4	2.7.1.49	COG0351	bifunctional hydroxymethylpyrimidine kinase/phosphomethylpyrimidine kinase	Coenzyme transport and metabolism
FGO69_05825	69				ACT domain-containing protein
FGO69_05830	69		6.2.1.30	COG1541	phenylacetate--CoA ligase	Coenzyme transport and metabolism
FGO69_05840	69	sodA_1	1.15.1.1	COG0605	superoxide dismutase	inorganic ion transport and metabolism
FGO69_05845	69	prxU_3	1.11.1.15		peroxiredoxin
FGO69_05850	69	ftnA_4	1.16.3.2		ferritin
FGO69_05855	69	rd_3	1.-.-.-	COG1773	rubredoxin	energy production and conversion
FGO69_05865	69				rubredoxin
FGO69_05870	69	teaD_13		COG0589	universal stress protein	signal transduction mechanisms
FGO69_05875	69	metN_4	3.6.3.-	COG1135	ABC transporter ATP-binding protein	Amino acid transport and metabolism
FGO69_05880	69		2.7.7.1		nicotinamide-nucleotide adenylyltransferase
FGO69_05885	69				HD domain-containing protein
FGO69_05890	69	ubiX_6	2.5.1.129	COG0163	UbiX family flavin prenyltransferase	Coenzyme transport and metabolism
FGO69_05895	69	cbiET_6		COG2241	precorrin-6Y C5,15-methyltransferase (decarboxylating) subunit CbiT	Coenzyme transport and metabolism
FGO69_05900	69				pseudomurein-binding protein
FGO69_05905	69	mobA_5	2.7.7.77	COG0746	molybdenum cofactor guanylyltransferase	Coenzyme transport and metabolism
FGO69_05910	69	guaB_22	1.1.1.205		IMP dehydrogenase
FGO69_05915	69				(5-formylfuran-3-yl)methyl phosphate synthase
FGO69_05920	69	lutB_3		COG1139	lactate utilization protein	energy production and conversion
FGO69_05925	69	fadF_4	1.-.-.-	COG0247	(Fe-S)-binding protein	energy production and conversion
FGO69_05930	77				DUF11 domain-containing protein
FGO69_05935	77				membrane-associated protein
FGO69_05940	77	mntP_3		COG1971	manganese efflux pump	inorganic ion transport and metabolism
FGO69_05945	77	truA_5	5.4.99.12	COG0101	tRNA pseudouridine(38-40) synthase TruA	Translation, ribosomal structure and biogenesis
FGO69_05950	77				DUF460 domain-containing protein
FGO69_05955	77	wbpI_5	5.1.3.23	COG0381	UDP-N-acetylglucosamine 2-epimerase (non-hydrolyzing)	Cell wall/membrane/envelope biogenesis
FGO69_05960	77	ddl_6	6.3.2.4		ATP-grasp domain-containing protein
FGO69_05965	77				H4MPT-linked C1 transfer pathway protein
FGO69_05970	77				CDP-2,3-bis-(O-geranylgeranyl)-sn-glycerol synthase
FGO69_05975	77	moaA_5	4.1.99.22	COG2896	radical SAM protein	Coenzyme transport and metabolism
FGO69_05985	77	DmdB_6	4.2.1.85		3-isopropylmalate dehydratase small subunit
FGO69_05995	77	pcm_3	2.1.1.77	COG2518	protein-L-isoaspartate(D-aspartate) O-methyltransferase	Posttranslational modification, protein turnover, chaperones
FGO69_06000	77	miaB_6	2.8.4.3	COG0621	tRNA (N(6)-L-threonylcarbamoyladenosine(37)-C(2))-methylthiotransferase	Translation, ribosomal structure and biogenesis
FGO69_06025	77				sporulation protein
FGO69_06030	77				DUF2953 domain-containing protein
FGO69_06040	77				histone family protein
FGO69_06045	77	fbiC_6	2.5.1.77	COG1060	7,8-didemethyl-8-hydroxy-5-deazariboflavin synthase subunit CofH	Coenzyme transport and metabolism
FGO69_06050	77				VWA domain-containing protein
FGO69_06055	77	ftsH_11	3.4.24.-	COG0465	MoxR family ATPase	Posttranslational modification, protein turnover, chaperones
FGO69_06060	77				DUF2284 domain-containing protein
FGO69_06065	77	murJ_3		COG2244	flippase	Cell wall/membrane/envelope biogenesis
FGO69_06075	77				2TM domain-containing protein
FGO69_06080	77	deoC2_2	4.1.2.4		deoxyribose-phosphate aldolase
FGO69_06085	77				tRNA uridine(34) 5-carboxymethylaminomethyl modification radical SAM/GNAT enzyme Elp3
FGO69_06090	77	rip3_2			CBS domain-containing protein
FGO69_06095	77				PRC-barrel domain containing protein
FGO69_06100	77				DUF2098 domain-containing protein
FGO69_06105	77				4Fe-4S ferredoxin
FGO69_06120	77				DUF2115 domain-containing protein
FGO69_06125	77	helY_7	3.6.4.-	COG4581	DEAD/DEAH box helicase	Replication, recombination and repair
FGO69_06130	77	moaC2_2	4.6.1.17	COG0315	cyclic pyranopterin monophosphate synthase MoaC	Coenzyme transport and metabolism
FGO69_06135	77	bshA_12	2.4.1.-	COG0438	glycosyltransferase family 4 protein	Cell wall/membrane/envelope biogenesis
FGO69_06140	77	cbiD_2	2.1.1.195	COG1903	cobalamin biosynthesis protein CbiD	Coenzyme transport and metabolism
FGO69_06145	77	trxA_8		COG0526	thioredoxin	Posttranslational modification, protein turnover, chaperones
FGO69_06155	77	thrB_6	2.7.1.39		shikimate kinase
FGO69_06160	77				chorismate mutase
FGO69_06165	77				30S ribosomal protein S17e
FGO69_06170	77	lysC_2	2.7.2.4		aspartate kinase
FGO69_06175	77	dapA_3	4.3.3.7	COG0329	4-hydroxy-tetrahydrodipicolinate synthase	Amino acid transport and metabolism, cell wall/membrane/envelope biogenesis
FGO69_06180	77	dapB_4	1.17.1.8	COG0289	4-hydroxy-tetrahydrodipicolinate reductase	Amino acid transport and metabolism
FGO69_06185	77	asd2_4	1.2.1.11	COG0136	aspartate-semialdehyde dehydrogenase	Amino acid transport and metabolism
FGO69_06200	77	groL_8		COG0459	thermosome subunit	Posttranslational modification, protein turnover, chaperones
FGO69_06205	77				rhodanese-like domain-containing protein
FGO69_06210	77	fadA_2	2.3.1.16	COG0183	thiolase domain-containing protein	lipid transport and mechanism
FGO69_06215	77	mvaS_3	2.3.3.10	COG3425	hydroxymethylglutaryl-CoA synthase	lipid transport and mechanism
FGO69_06225	77	paaI_3	3.1.2.-	COG2050	PaaI family thioesterase	secondary metabolites biosynthesis, transport and catabolism
FGO69_06230	77	msrA_4	1.8.4.11	COG0225	peptide-methionine (S)-S-oxide reductase MsrA	Posttranslational modification, protein turnover, chaperones
FGO69_06235	77	yhdG_9		COG0531	amino acid permease	Amino acid transport and metabolism
FGO69_06240	77				exonuclease
FGO69_06255	77				DUF1622 domain-containing protein
FGO69_06265	77				YwbE family protein
FGO69_06270	77				CPBP family intramembrane metalloprotease
FGO69_06275	77				CRISPR-associated endoribonuclease Cas6
FGO69_06290	77				CRISPR-associated protein Cas5
FGO69_06295	77	cas3_2	3.1.-.-		CRISPR-associated helicase Cas3\'
FGO69_06315	84	truD_3	5.4.99.27	COG0585	tRNA pseudouridine(13) synthase TruD	Translation, ribosomal structure and biogenesis
FGO69_06320	84	hisF_6	4.1.3.-	COG0107	imidazole glycerol phosphate synthase subunit HisF	Amino acid transport and metabolism
FGO69_06325	84		6.2.1.30	COG1541	coenzyme F390 synthetase	Coenzyme transport and metabolism
FGO69_06330	84			COG0546	HAD family hydrolase	energy production and conversion
FGO69_06335	84	mtaD_5	3.5.4.28	COG0402	amidohydrolase family protein	Nucleotide transport and metabolism
FGO69_06340	84	hisG_6	2.4.2.17	COG0040	ATP phosphoribosyltransferase	Amino acid transport and metabolism
FGO69_06345	84	yisK_2		COG0179	fumarylacetoacetate hydrolase family protein	secondary metabolites biosynthesis, transport and catabolism
FGO69_06350	84	valS_8	6.1.1.9		leucine--tRNA ligase
FGO69_06355	84	cutA_4		COG1324	divalent-cation tolerance protein CutA	inorganic ion transport and metabolism
FGO69_06360	84	nadE_8	6.3.1.5	COG0171	NAD+ synthase	Coenzyme transport and metabolism
FGO69_06365	84	arsA_3	3.6.3.16		arsenic-transporting ATPase
FGO69_06375	84	trkG_2		COG0168	TrkH family potassium uptake protein	inorganic ion transport and metabolism
FGO69_06380	84	cbiET_7		COG2241	precorrin-6y C5,15-methyltransferase (decarboxylating) subunit CbiE	Coenzyme transport and metabolism
FGO69_06385	84	ychF_5		COG0012	redox-regulated ATPase YchF	Translation, ribosomal structure and biogenesis
FGO69_06390	84		1.18.1.2		NAD(P)/FAD-dependent oxidoreductase
FGO69_06395	84		3.6.3.8		cation-transporting P-type ATPase
FGO69_06400	84	sfsA_3		COG1489	DNA/RNA nuclease SfsA	Carbohydrate transport and metabolism, signal transduction mechanisms
FGO69_06405	84	nifD_7	1.18.6.1		Ni-sirohydrochlorin a,c-diamide reductive cyclase catalytic subunit
FGO69_06410	84	hddC_2	2.7.7.71		cupin domain-containing protein
FGO69_06435	84				PAP2 family protein
FGO69_06445	84	yhhS			MFS transporter
FGO69_06460	84	sdhA_3	1.3.5.1		fumarate reductase subunit A
FGO69_06465	84	pheS_8	6.1.1.20	COG0016	O-phosphoserine--tRNA ligase	Translation, ribosomal structure and biogenesis
FGO69_06470	84	nfi_2	3.1.21.7	COG1515	endonuclease V	Replication, recombination and repair
FGO69_06475	84				CTP-dependent riboflavin kinase
FGO69_06480	84	ribBA_2		COG0108	3,4-dihydroxy-2-butanone-4-phosphate synthase	Coenzyme transport and metabolism
FGO69_06490	84	cobB_2	6.3.5.9	COG1797	cobyrinic acid a,c-diamide synthase	Coenzyme transport and metabolism
FGO69_06495	84	gatA_4	6.3.5.7	COG0154	Asp-tRNA(Asn)/Glu-tRNA(Gln) amidotransferase subunit GatA	Translation, ribosomal structure and biogenesis
FGO69_06500	84				DUF1624 domain-containing protein
FGO69_06505	84	leuE_1		COG1280	lysine transporter LysE	Amino acid transport and metabolism
FGO69_06510	84				HAD family hydrolase
FGO69_06515	84				DUF1211 domain-containing protein
FGO69_06520	84			COG1145	DUF362 domain-containing protein	energy production and conversion
FGO69_06525	84	nfo_10	3.1.21.2		sugar phosphate isomerase/epimerase
FGO69_06530	84				PadR family transcriptional regulator
FGO69_06535	84	ybhF_3		COG1131	ATP-binding cassette domain-containing protein	defense
FGO69_06540	84	ybhR_4		COG0842	ABC transporter permease	defense
FGO69_06545	84			COG1520	serine/threonine protein kinase	Cell wall/membrane/envelope biogenesis
FGO69_06550	84				DNA-binding protein Alba
FGO69_06555	84	vnfD_3	1.18.6.1	COG2710	nitrogen fixation protein NifE	inorganic ion transport and metabolism
FGO69_06560	84	leuA_8	2.3.3.13	COG0119	2-isopropylmalate synthase	Amino acid transport and metabolism
FGO69_06565	84				DUF63 family protein
FGO69_06570	84				PHP domain-containing protein
FGO69_06580	84	trpB_8	4.2.1.20	COG0133	TrpB-like pyridoxal phosphate-dependent enzyme	Amino acid transport and metabolism
FGO69_06600	96	rpmC_4			50S ribosomal protein L29
FGO69_06605	96	yciH_2		COG0023	stress response translation initiation inhibitor YciH	Translation, ribosomal structure and biogenesis
FGO69_06610	96				ribonuclease P protein component 1
FGO69_06615	96	rpsQ_4		COG0186	30S ribosomal protein S17	Translation, ribosomal structure and biogenesis
FGO69_06620	96	rplN_4		COG0093	50S ribosomal protein L14	Translation, ribosomal structure and biogenesis
FGO69_06625	96				50S ribosomal protein L24
FGO69_06630	96				30S ribosomal protein S4e
FGO69_06635	96	rplE_4		COG0094	50S ribosomal protein L5	Translation, ribosomal structure and biogenesis
FGO69_06645	96	rpsH_4		COG0096	30S ribosomal protein S8	Translation, ribosomal structure and biogenesis
FGO69_06650	96	rplF_4		COG0097	50S ribosomal protein L6	Translation, ribosomal structure and biogenesis
FGO69_06655	96				50S ribosomal protein L32e
FGO69_06660	96				50S ribosomal protein L19e
FGO69_06665	96				50S ribosomal protein L18
FGO69_06670	96	rpsE_4			30S ribosomal protein S5
FGO69_06675	96				50S ribosomal protein L30
FGO69_06680	96	rplO_5			50S ribosomal protein L15
FGO69_06685	96	secY_4		COG0201	preprotein translocase subunit SecY	intracellular trafficking, secretion and vesicular transport
FGO69_06690	96	cmk_11	2.7.4.25		adenylate kinase
FGO69_06695	96				DUF106 domain-containing protein
FGO69_06700	96				50S ribosomal protein L34e
FGO69_06705	96	cmk_12	2.7.4.25		cytidylate kinase
FGO69_06710	96				50S ribosomal protein L14e
FGO69_06715	96	truB_4	5.4.99.25	COG0130	RNA-guided pseudouridylation complex pseudouridine synthase subunit Cbf5	Translation, ribosomal structure and biogenesis
FGO69_06725	96	rpsM_4		COG0099	30S ribosomal protein S13	Translation, ribosomal structure and biogenesis
FGO69_06730	96	rpsD_4		COG0522	30S ribosomal protein S4	Translation, ribosomal structure and biogenesis
FGO69_06735	96	rpsK_4		COG0100	30S ribosomal protein S11	Translation, ribosomal structure and biogenesis
FGO69_06740	96	rpoA_4	2.7.7.6		DNA-directed RNA polymerase subunit D
FGO69_06745	96	rplO_6			50S ribosomal protein L18e
FGO69_06750	96	rplM_4		COG0102	50S ribosomal protein L13	Translation, ribosomal structure and biogenesis
FGO69_06755	96	rpsI_4		COG0103	30S ribosomal protein S9	Translation, ribosomal structure and biogenesis
FGO69_06765	96				DNA-directed RNA polymerase subunit K
FGO69_06770	96	eno_4	4.2.1.11	COG0148	phosphopyruvate hydratase	Carbohydrate transport and metabolism, signal transduction mechanisms
FGO69_06775	96				ferredoxin
FGO69_06780	96	rpsB_4		COG0052	30S ribosomal protein S2	Translation, ribosomal structure and biogenesis
FGO69_06785	96				AmmeMemoRadiSam system protein B
FGO69_06790	96	galK_4	2.7.1.6	COG0153	mevalonate kinase	Carbohydrate transport and metabolism
FGO69_06795	96	proB_1	2.7.2.11	COG0263	isopentenyl phosphate kinase family protein	Amino acid transport and metabolism
FGO69_06800	96	fni_3	5.3.3.2	COG1304	type 2 isopentenyl-diphosphate Delta-isomerase	energy production and conversion, lipid transport and metabolism
FGO69_06805	96	rnj1_3	3.1.-.-	COG0595	RNase J family beta-CASP ribonuclease	Translation, ribosomal structure and biogenesis
FGO69_06810	96	ispB_3	2.5.1.90	COG0142	polyprenyl synthetase family protein	Coenzyme transport and metabolism
FGO69_06815	96	glnS_4	6.1.1.18	COG0008	glutamate--tRNA ligase	Translation, ribosomal structure and biogenesis
FGO69_06820	96			COG0640	winged helix-turn-helix transcriptional regulator	transcription
FGO69_06825	96	lon1_4	3.4.21.53	COG0466	endopeptidase La	Posttranslational modification, protein turnover, chaperones
FGO69_06830	96	yrbG_11		COG0530	calcium/sodium antiporter	inorganic ion transport and metabolism
FGO69_06845	96				DUF2089 domain-containing protein
FGO69_06855	96				zinc-binding protein
FGO69_06860	96	cysE_6	2.3.1.30		serine O-acetyltransferase
FGO69_06865	96	purA_3	6.3.4.4		adenylosuccinate synthetase
FGO69_06870	96	ectA_3	2.3.1.178		diaminobutyrate acetyltransferase
FGO69_06875	96	ectB_3	2.6.1.76		diaminobutyrate--2-oxoglutarate transaminase
FGO69_06880	96	ectC_3	4.2.1.108		ectoine synthase
FGO69_06900	96	cbiF_3	2.1.1.271	COG2875	precorrin-4 C(11)-methyltransferase	Coenzyme transport and metabolism
FGO69_06905	96	wbbL_13	2.4.1.289	COG1216	glycosyltransferase family 2 protein	Carbohydrate transport and metabolism
FGO69_06910	96	wecC_4	1.1.1.336	COG0677	nucleotide sugar dehydrogenase	Cell wall/membrane/envelope biogenesis
FGO69_06920	96	epsJ_6	2.4.-.-	COG0463	glycosyltransferase	Cell wall/membrane/envelope biogenesis
FGO69_06925	96				class I SAM-dependent methyltransferase
FGO69_06930	96	glf_1	5.4.99.9	COG0562	UDP-galactopyranose mutase	Cell wall/membrane/envelope biogenesis
FGO69_06940	96	epsH_5	2.4.-.-	COG0463	glycosyltransferase	Cell wall/membrane/envelope biogenesis
FGO69_06945	96				undecaprenyl-phosphate glucose phosphotransferase, partial
FGO69_06950	107	pyrF_2	4.1.1.23		orotidine-5\'-phosphate decarboxylase, partial
FGO69_06960	107		2.5.-.-		deoxyhypusine synthase
FGO69_06965	107	kdsD_4	5.3.1.13	COG0517	CBS domain-containing protein	signal transduction mechanisms
FGO69_06970	107	ziaR_7			winged helix-turn-helix transcriptional regulator
FGO69_06990	107				DNA-binding protein Alba
FGO69_06995	107	ideR_5		COG1321	metal-dependent transcriptional regulator	transcription
FGO69_07000	107	feoB_9		COG0370	ferrous iron transport protein B	Cell wall/membrane/envelope biogenesis, posttranslational modification, protein turnover, chaperones
FGO69_07005	107	rnhC_1	3.1.26.4	COG1039	ribonuclease HIII	Replication, recombination and repair
FGO69_07010	107	polX_6		COG1387	DNA polymerase/3\'-5\' exonuclease PolX	Amino acid transport and metabolism
FGO69_07035	107	todS_2	2.7.13.3		PAS domain S-box protein
FGO69_07040	107	rcp1_8			response regulator
FGO69_07050	107			COG0071	Hsp20/alpha crystallin family protein	Posttranslational modification, protein turnover, chaperones
FGO69_07055	107		1.8.98.-	COG0641	TIGR04083 family peptide-modifying radical SAM enzyme	Posttranslational modification, protein turnover, chaperones
FGO69_07060	107				TIGR04165 family Cys-rich peptide
FGO69_07070	107	menJ_9	1.3.99.38	COG0644	NAD(P)/FAD-dependent oxidoreductase	energy production and conversion
FGO69_07075	107				prenyltransferase
FGO69_07080	107	ydaP_3		COG0028	thiamine pyrophosphate-binding protein	Amino acid transport and metabolism, coenzyme transport and metabolism
FGO69_07085	107	gltB_6	1.4.1.13	COG0067	DUF2769 domain-containing protein	Amino acid transport and metabolism
FGO69_07090	107				pseudouridine synthase
FGO69_07095	107				DUF59 domain-containing protein
FGO69_07100	107				AAA family ATPase
FGO69_07110	107	trpD_2	2.4.2.18	COG0547	anthranilate phosphoribosyltransferase	Amino acid transport and metabolism
FGO69_07115	107	trpA_2	4.2.1.20	COG0159	tryptophan synthase subunit alpha	Amino acid transport and metabolism
FGO69_07120	107	trpB_9	4.2.1.20	COG0133	tryptophan synthase subunit beta	Amino acid transport and metabolism
FGO69_07125	107	trpF_2	5.3.1.24	COG0135	phosphoribosylanthranilate isomerase	Amino acid transport and metabolism
FGO69_07130	107	trpC_2	4.1.1.48	COG0134	indole-3-glycerol-phosphate synthase	Amino acid transport and metabolism
FGO69_07135	107	pabA_2	2.6.1.85	COG0512	aminodeoxychorismate/anthranilate synthase component II	Amino acid transport and metabolism, coenzyme transport and metabolism
FGO69_07140	107	trpE_2	4.1.3.27	COG0147	anthranilate synthase component I	Amino acid transport and metabolism, coenzyme transport and metabolism
FGO69_07145	107				amino acid-binding protein
FGO69_07150	107	SERB_3	3.1.3.3	COG0560	phosphoserine phosphatase SerB	Amino acid transport and metabolism
FGO69_07155	107				TATA-box-binding protein
FGO69_07165	107	cyaB_3	4.6.1.1		class IV adenylate cyclase
FGO69_07170	107	leuA_9	2.3.3.13		2-isopropylmalate synthase
FGO69_07175	107	leuC_1	4.2.1.33	COG0065	3-isopropylmalate dehydratase large subunit	Amino acid transport and metabolism
FGO69_07180	107		4.1.3.40	COG3161	DUF98 domain-containing protein	Coenzyme transport and metabolism
FGO69_07185	107				flap endonuclease-1
FGO69_07190	107				DUF2119 domain-containing protein
FGO69_07195	107	ahcY_6	3.3.1.1	COG0499	adenosylhomocysteinase	Coenzyme transport and metabolism
FGO69_07200	107				CPBP family intramembrane metalloprotease
FGO69_07205	107	ftsH_15	3.4.24.-	COG0465	CDC48 family AAA ATPase	Posttranslational modification, protein turnover, chaperones
FGO69_07210	107	tyrA_3		COG0287	prephenate dehydrogenase	Amino acid transport and metabolism
FGO69_07220	118				MBL fold metallo-hydrolase
FGO69_07230	118	ubiE_10	2.1.1.163		class I SAM-dependent methyltransferase
FGO69_07235	118	cph1_7	2.7.13.3		GHKL domain-containing protein
FGO69_07255	118	ribZ_18			MFS transporter
FGO69_07265	118				pyridoxamine 5\'-phosphate oxidase family protein
FGO69_07270	118				DHH family phosphoesterase
FGO69_07275	118				DUF521 domain-containing protein
FGO69_07280	118	aacC1	2.3.1.60		GNAT family N-acetyltransferase
FGO69_07285	118	dbpA_4	3.6.4.13	COG0513	DEAD/DEAH box helicase	Replication, recombination and repair
FGO69_07290	118	trmI_4	2.1.1.220	COG2519	tRNA (adenine-N1)-methyltransferase	Translation, ribosomal structure and biogenesis
FGO69_07295	118	pyrB_6	2.1.3.2	COG0540	aspartate carbamoyltransferase	Nucleotide transport and metabolism
FGO69_07300	118				AAA family ATPase
FGO69_07305	118				DUF2299 domain-containing protein
FGO69_07310	118	cobD_3		COG1270	cobalamin biosynthesis protein	Coenzyme transport and metabolism
FGO69_07315	118	cbiG_5	3.7.1.12	COG2073	cobalamin biosynthesis protein CbiG	Coenzyme transport and metabolism
FGO69_07320	118				UPF0147 family protein
FGO69_07325	118	otnC_4	4.1.1.104	COG0235	class II aldolase/adducin family protein	Carbohydrate transport and metabolism
FGO69_07330	118				DNA-directed DNA polymerase II small subunit
FGO69_07340	118	cbiH_4	2.1.1.-	COG1010	precorrin-3B C(17)-methyltransferase	Coenzyme transport and metabolism
FGO69_07345	118				tetratricopeptide repeat protein
FGO69_07355	118	otsB_2	3.1.3.12	COG0637	trehalose-phosphatase	Carbohydrate transport and metabolism
FGO69_07360	118	cugP_6	2.7.7.9		NDP-sugar synthase
FGO69_07365	118	algC_4	5.4.2.2		phosphomannomutase
FGO69_07370	118	otsA_3	2.4.1.15	COG0380	trehalose-6-phosphate synthase	Carbohydrate transport and metabolism
FGO69_07375	118				DUF488 domain-containing protein
FGO69_07380	118	dapF_3	5.1.1.7	COG0253	diaminopimelate epimerase	Amino acid transport and metabolism
FGO69_07385	118	lysA_4	4.1.1.20	COG0019	diaminopimelate decarboxylase	Amino acid transport and metabolism
FGO69_07390	118	argD_3	2.6.1.11	COG4992	acetylornithine transaminase	Amino acid transport and metabolism
FGO69_07395	118	ppiB_5	5.2.1.8	COG0652	peptidylprolyl isomerase	Posttranslational modification, protein turnover, chaperones
FGO69_07400	118				2TM domain-containing protein
FGO69_07405	118				GAF domain-containing protein
FGO69_07420	118	alkA_4	3.2.2.21	COG0122	DNA lyase	Replication, recombination and repair
FGO69_07435	118	tag_2	3.2.2.20	COG2818	DNA-3-methyladenine glycosylase I	Replication, recombination and repair
FGO69_07440	118	moeZ_5		COG0476	rhodanese-like domain-containing protein	Coenzyme transport and metabolism
FGO69_07460	118				DUF3320 domain-containing protein, partial
FGO69_07465	119				4Fe-4S dicluster domain-containing protein
FGO69_07470	119	nuoI_7	1.6.5.11	COG1143	4Fe-4S dicluster domain-containing protein	energy production and conversion
FGO69_07475	119	rsxB_15			4Fe-4S dicluster domain-containing protein
FGO69_07480	119				formylmethanofuran dehydrogenase
FGO69_07485	119	fdhF_4	1.17.1.9	COG0243	formylmethanofuran dehydrogenase subunit B	energy production and conversion
FGO69_07490	119	fhcA_3	3.5.1.-	COG1229	formylmethanofuran dehydrogenase subunit A	energy production and conversion
FGO69_07495	119	fhcC_3		COG2218	formylmethanofuran dehydrogenase subunit C	energy production and conversion
FGO69_07500	119				DUF2097 domain-containing protein
FGO69_07505	119				DUF2097 domain-containing protein
FGO69_07510	119				LysR family transcriptional regulator
FGO69_07515	119	potA_2	3.6.3.31	COG3842	ABC transporter ATP-binding protein	Amino acid transport and metabolism
FGO69_07520	119	cysW_4		COG4208	ABC transporter permease subunit	inorganic ion transport and metabolism
FGO69_07525	119				tungstate ABC transporter substrate-binding protein WtpA
FGO69_07530	119				formylmethanofuran dehydrogenase
FGO69_07535	119	ubiE_11	2.1.1.163		class I SAM-dependent methyltransferase
FGO69_07550	119				formylmethanofuran dehydrogenase
FGO69_07560	119	menG_3	2.1.1.163		class I SAM-dependent methyltransferase
FGO69_07570	119	nuoI_8	1.6.5.11	COG1143	4Fe-4S dicluster domain-containing protein	energy production and conversion
FGO69_07575	119	rsxB_16			ferredoxin
FGO69_07580	119	mopA_2		COG2005	molybdenum-pterin-binding protein	transcription
FGO69_07585	119	trmO_1	2.1.1.-	COG1720	tRNA (N6-threonylcarbamoyladenosine(37)-N6)-methyltransferase TrmO	Translation, ribosomal structure and biogenesis
FGO69_07590	119				DUF128 domain-containing protein
FGO69_07595	119	glnA_5	6.3.1.2	COG0174	glutamine synthetase	Amino acid transport and metabolism
FGO69_07600	119				phage holin family protein
FGO69_07605	119	fbiC_11	2.5.1.77	COG1060	7,8-didemethyl-8-hydroxy-5-deazariboflavin synthase subunit CofH	Coenzyme transport and metabolism
FGO69_07615	119				DUF2099 family protein
FGO69_07620	119	hrp1_12			CBS domain-containing protein
FGO69_07630	119	bzaF_3	4.1.99.-	COG0422	phosphomethylpyrimidine synthase	Coenzyme transport and metabolism
FGO69_07635	119				glutaredoxin family protein
FGO69_07640	119				ferredoxin:glutaredoxin reductase
FGO69_07645	119	ligB_3	6.5.1.1	COG1793	ATP-dependent DNA ligase	Replication, recombination and repair
FGO69_07650	119				DNA-binding protein
FGO69_07655	119				UPF0104 family protein
FGO69_07660	119		2.4.1.54		glycosyltransferase family 2 protein
FGO69_07665	119				TetR/AcrR family transcriptional regulator
FGO69_07690	119	ubiX_8	2.5.1.-		archaeoflavoprotein AfpA
FGO69_07695	119	glmM_7	5.4.2.10	COG1109	phosphoglucosamine mutase	Carbohydrate transport and metabolism
FGO69_07715	119				cupin domain-containing protein
FGO69_07730	139	dut_2	3.6.1.23		deoxyuridine 5\'-triphosphate nucleotidohydrolase
FGO69_07735	139				phosphoribosyltransferase
FGO69_07750	139	cmoA_4	2.1.3.-	COG0500	class I SAM-dependent methyltransferase	secondary metabolites biosynthesis, transport and catabolism
FGO69_07755	139	ftsY_5		COG0552	signal recognition particle-docking protein FtsY	intracellular trafficking, secretion and vesicular transport
FGO69_07760	139	pfdA_4			prefoldin subunit alpha
FGO69_07765	139				50S ribosomal protein L18a
FGO69_07770	139				translation initiation factor IF-6
FGO69_07775	139				50S ribosomal protein L31e
FGO69_07780	139				50S ribosomal protein L39e
FGO69_07790	139				DNA-binding protein
FGO69_07795	139				30S ribosomal protein S19e
FGO69_07800	139				YhbY family RNA-binding protein
FGO69_07805	139				ribonuclease P
FGO69_07810	139	aroK_3	2.7.1.71		adenylate kinase
FGO69_07815	139		5.3.1.29		thiazole biosynthesis enzyme
FGO69_07820	139	obg_8	3.6.5.-	COG0536	GTP-binding protein	Cell cycle control, cell division, chromosome partitioning, replication, recombination and repair
FGO69_07825	139				peptide transporter
FGO69_07830	139	topA_8	5.99.1.2	COG0550	DNA topoisomerase I	Replication, recombination and repair
FGO69_07835	139		3.1.4.-		YfcE family phosphodiesterase
FGO69_07840	139	rlmE_4	2.1.1.166	COG0293	23S rRNA (uridine(2552)-2\'-O)-methyltransferase	Translation, ribosomal structure and biogenesis
FGO69_07845	139				acyltransferase
FGO69_07855	139				minichromosome maintenance protein MCM
FGO69_07860	139				translation initiation factor IF-2 subunit beta
FGO69_07865	139				NMD protein affecting ribosome stability and mRNA decay
FGO69_07870	139	tyrS_6	6.1.1.1	COG0162	tyrosine--tRNA ligase	Translation, ribosomal structure and biogenesis
FGO69_07885	139	tmk_11	2.7.4.9	COG0125	dTMP kinase	Nucleotide transport and metabolism
FGO69_07890	139	vte5_4	2.7.1.182		phosphatidate cytidylyltransferase
FGO69_07895	139	tmk_12	2.7.4.9		thymidylate kinase
FGO69_07900	139				CPBP family intramembrane metalloprotease
FGO69_07905	139	czcD_3		COG1230	cation transporter	inorganic ion transport and metabolism
FGO69_07910	139				membrane-associated protein
FGO69_07915	139				iron-binding protein
FGO69_07925	139				SAM-dependent methyltransferase
FGO69_07930	139	menA_11	2.5.1.74		geranylgeranylglycerol-phosphate geranylgeranyltransferase
FGO69_07935	139	ctrA_1			response regulator
FGO69_07940	139	ydcP_11	3.4.-.-	COG0826	U32 family peptidase	Posttranslational modification, protein turnover, chaperones
FGO69_07945	139	mutS_5		COG0249	endonuclease MutS2	Replication, recombination and repair
FGO69_07955	148				DUF2116 family Zn-ribbon domain-containing protein
FGO69_07960	148	pyrH_7	2.7.4.22	COG0528	UMP kinase	Nucleotide transport and metabolism
FGO69_07965	148				peptide chain release factor 1
FGO69_07975	148	pyrE_10	2.4.2.10		orotate phosphoribosyltransferase-like protein
FGO69_07980	148	iolX_2	1.1.1.370	COG0673	Gfo/Idh/MocA family oxidoreductase	general function prediction
FGO69_07985	148	hemC_3	2.5.1.61	COG0181	hydroxymethylbilane synthase	Coenzyme transport and metabolism
FGO69_07990	148	murF_4	6.3.2.10		coenzyme F430 synthase
FGO69_07995	148	nadK_5	2.7.1.23	COG0061	NAD(+) kinase	Nucleotide transport and metabolism
FGO69_08000	148	suhB_5	3.1.3.25	COG0483	bifunctional fructose-bisphosphatase/inositol-phosphate phosphatase	Carbohydrate transport and metabolism
FGO69_08005	148	pdaD_5	4.1.1.19		arginine decarboxylase, pyruvoyl-dependent
FGO69_08010	148	efp_6			translation initiation factor IF-5A
FGO69_08015	148	speB_4	3.5.3.11	COG0010	agmatinase	Amino acid transport and metabolism
FGO69_08020	148				TIGR00300 family protein
FGO69_08025	148	cadA_5	3.6.3.3		cadmium-translocating P-type ATPase
FGO69_08030	148	ziaR_8			winged helix-turn-helix transcriptional regulator
FGO69_08035	148	ybaN_4		COG2832	DUF454 domain-containing protein	function unknown
FGO69_08040	148	tagV_3	2.7.8.-	COG1316	LytR family transcriptional regulator	Cell wall/membrane/envelope biogenesis
FGO69_08045	148	ade_4	3.5.4.2	COG1001	adenine deaminase	Nucleotide transport and metabolism
FGO69_08050	148				MBL fold metallo-hydrolase
FGO69_08055	148			COG1720	tRNA (N6-threonylcarbamoyladenosine(37)-N6)-methyltransferase TrmO	Translation, ribosomal structure and biogenesis
FGO69_08060	148		1.6.5.2		flavodoxin
FGO69_08065	148				DUF447 family protein
FGO69_08070	148	guaA_11	6.3.5.2		GMP synthase subunit A
FGO69_08075	148	guaA_12	6.3.5.2	COG0518	glutamine-hydrolyzing GMP synthase subunit GuaA	Nucleotide transport and metabolism
FGO69_08080	148	msrB_3	1.8.4.12		peptide-methionine (R)-S-oxide reductase MsrB
FGO69_08090	148	pseC_2	2.6.1.92	COG0399	cell wall biogenesis protein	Cell wall/membrane/envelope biogenesis
FGO69_08100	148	leuA_14	2.3.3.13	COG0119	2-isopropylmalate synthase	Amino acid transport and metabolism
FGO69_08105	148	trmN_5	2.1.1.256	COG0116	TIGR01177 family methyltransferase	Translation, ribosomal structure and biogenesis
FGO69_08110	148				flippase
FGO69_08115	148	epsH_6	2.4.-.-	COG0463	glycosyltransferase	Cell wall/membrane/envelope biogenesis
FGO69_08120	148	desV_3	2.6.1.106		DegT/DnrJ/EryC1/StrS family aminotransferase
FGO69_08125	148				GNAT family N-acetyltransferase
FGO69_08135	148	pcaF	2.3.1.174	COG0183	thiolase domain-containing protein	lipid transport and metabolism
FGO69_08140	148	pglD_1	2.3.1.203	COG0110	acetyltransferase	general function prediction
FGO69_08145	148	fdtA_1	5.3.2.3		WxcM-like domain-containing protein
FGO69_08180	179		3.6.1.66	COG0127	XTP/dITP diphosphatase	Nucleotide transport and metabolism
FGO69_08190	179	tsaD_6	2.3.1.234	COG0533	bifunctional N(6)-L-threonylcarbamoyladenine synthase/serine/threonine protein kinase	Translation, ribosomal structure and biogenesis
FGO69_08195	179				TIGR00303 family protein
FGO69_08200	179				DUF3796 domain-containing protein
FGO69_08205	179				helix-turn-helix transcriptional regulator
FGO69_08210	179	uppP_6	3.6.1.27	COG1968	undecaprenyl-diphosphatase UppP	lipid transport and metabolism
FGO69_08215	179	ilvE_5	2.6.1.42	COG0115	branched-chain amino acid transaminase	Amino acid transport and metabolism, coenzyme transport and metabolism
FGO69_08230	179				restriction endonuclease
FGO69_08235	179	surE_8	3.1.3.5	COG0496	5\'/3\'-nucleotidase SurE	Replication, recombination and repair
FGO69_08240	179				DUF2098 domain-containing protein
FGO69_08245	179	buk_3	2.7.2.7		methanogenesis marker 12 protein
FGO69_08250	179	ilvC_5	1.1.1.382		ketol-acid reductoisomerase
FGO69_08255	179	ilvH_5	2.2.1.6	COG0440	acetolactate synthase small subunit	Amino acid transport and metabolism
FGO69_08260	179	ilvB_12	2.2.1.6	COG0028	acetolactate synthase large subunit	Amino acid transport and metabolism
FGO69_08265	179	purD_5	6.3.4.13	COG0151	phosphoribosylamine--glycine ligase	Nucleotide transport and metabolism
FGO69_08270	179	argF_5	2.1.3.3	COG0078	ornithine carbamoyltransferase	Amino acid transport and metabolism
FGO69_08275	179	argS_6	6.1.1.19		arginine--tRNA ligase
FGO69_08280	179	sipW_3	3.4.21.89	COG0681	signal peptidase I	intracellular trafficking, secretion and vesicular transport
FGO69_08285	179	ilvD_4	4.2.1.9	COG0129	dihydroxy-acid dehydratase	Amino acid transport and metabolism, carbohydrate transport and metabolism
FGO69_08290	179	thrS_7	6.1.1.3	COG0441	threonine--tRNA ligase	Translation, ribosomal structure and biogenesis
FGO69_08295	179	soj_6	3.6.-.-	COG1192	ParA family protein	cell motility
FGO69_08300	179				AAA family ATPase
FGO69_08305	179				putative DNA modification/repair radical SAM protein
FGO69_08310	179	cbiA_8	6.3.5.11	COG1797	Ni-sirohydrochlorin a,c-diamide synthase	Coenzyme transport and metabolism
FGO69_08315	179				oligosaccharide repeat unit polymerase
FGO69_08320	179				F420-dependent methylenetetrahydromethanopterin dehydrogenase
FGO69_08325	179	hisB_5		COG0131	imidazoleglycerol-phosphate dehydratase HisB	Amino acid transport and metabolism
FGO69_08330	179				4Fe-4S dicluster domain-containing protein
FGO69_08335	179	sgcG_13	1.3.99.24		flavodoxin family protein
FGO69_08340	179				sortase
FGO69_08345	179	fae_5	4.2.1.147	COG1795	bifunctional 5,6,7,8-tetrahydromethanopterin hydro-lyase/3-hexulose-6-phosphate synthase	energy production and conversion
FGO69_08355	184				integrase
FGO69_08390	184	rapA_4	3.6.4.-	COG0553	DUF3883 domain-containing protein	transcription, replication, recombination and repair
FGO69_08395	184				ATP-binding protein
FGO69_08400	184				DUF1802 family protein
FGO69_08405	184				DUF1156 domain-containing protein
FGO69_08430	184	uvrD_3	3.6.4.12	COG0210	ATP-dependent helicase	Replication, recombination and repair
FGO69_08445	184				DUF262 domain-containing protein
FGO69_08465	187				sporulation protein
FGO69_08475	187				transcription initiation factor IIB
FGO69_08485	187				UPF0104 family protein
FGO69_08490	187	proA_6	4.1.3.16		RraA family protein
FGO69_08500	187	dnaG_7	2.7.7.-		DNA primase
FGO69_08505	187	ruvB_6	3.6.4.12		Lon protease family protein
FGO69_08510	187	xerD_6		COG4974	recombinase XerC	Replication, recombination and repair
FGO69_08515	187	bioY_5		COG1268	biotin transporter BioY	Coenzyme transport and metabolism
FGO69_08520	187				DUF1284 domain-containing protein
FGO69_08525	187				transposase
FGO69_08540	187				tetratricopeptide repeat protein
FGO69_08545	187	yrrB_22			tetratricopeptide repeat protein
FGO69_08565	187	yrrB_23			tetratricopeptide repeat protein
FGO69_08575	187				transposase
FGO69_08590	187	yrrB_24			tetratricopeptide repeat protein
FGO69_08595	187	pflA_7	1.97.1.4	COG1180	anaerobic ribonucleoside-triphosphate reductase activating protein	Posttranslational modification, protein turnover, chaperones
FGO69_08600	187	hisC_5	2.6.1.9	COG0079	histidinol-phosphate transaminase	Amino acid transport and metabolism
FGO69_08605	187	yrdA_6		COG0663	gamma carbonic anhydrase family protein	general function prediction
FGO69_08610	187	glmU_10		COG1207	glucose-1-phosphate thymidylyltransferase	Cell wall/membrane/envelope biogenesis
FGO69_08615	187	glmM_10	5.4.2.10	COG1109	phosphoglucosamine mutase	Carbohydrate transport and metabolism
FGO69_08620	187	gpmI_7	5.4.2.12		2,3-bisphosphoglycerate-independent phosphoglycerate mutase, partial
FGO69_08630	281				integrase
FGO69_08665	281				ribbon-helix-helix protein, CopG family
FGO69_08670	281				ImmA/IrrE family metallo-endopeptidase
FGO69_08675	281				DUF4411 family protein
FGO69_08710	281	yhdJ_3	2.1.1.72	COG0863	site-specific DNA-methyltransferase	Replication, recombination and repair
FGO69_08720	281				toll/interleukin-1 receptor domain-containing protein
FGO69_08750	281				ATP-binding protein
FGO69_08770	291	ysdC_7	3.4.11.-	COG1363	M42 family metallopeptidase, partial	Amino acid transport and metabolism, carbohydrate transport and metabolism
FGO69_08775	291	nagAb_2			Rieske 2Fe-2S domain-containing protein
FGO69_08780	291	kaiC_17	2.7.11.1		recombinase
FGO69_08785	291	pdtaR_22		COG3707	response regulator	signal transduction mechanisms, transcription
FGO69_08790	291	uvrC_7		COG0322	excinuclease ABC subunit UvrC	Replication, recombination and repair
FGO69_08795	291	uvrB_8			excinuclease ABC subunit UvrB
FGO69_08800	291	uvrA_8			excinuclease ABC subunit UvrA
FGO69_08805	291				DUF362 domain-containing protein
FGO69_08810	291				DUF2121 domain-containing protein
FGO69_08815	291	rbn_9	3.1.26.11		MBL fold metallo-hydrolase
FGO69_08825	291	aroC_6	4.2.3.5	COG0082	chorismate synthase	Amino acid transport and metabolism
FGO69_08830	291	ypeA_3	2.3.1.-	COG0456	GNAT family N-acetyltransferase	Translation, ribosomal structure and biogenesis
FGO69_08835	291				nuclear transport factor 2 family protein
FGO69_08845	291	pdg_5			endonuclease III domain-containing protein
FGO69_08850	291	hemB_5	4.2.1.24		porphobilinogen synthase
FGO69_08855	291	citG_4	2.4.2.52		ATP--dephospho-CoA triphosphoribosyl transferase CitG
FGO69_08860	291	pheS_11	6.1.1.20	COG0016	phenylalanine--tRNA ligase subunit alpha	Translation, ribosomal structure and biogenesis
FGO69_08865	291	nfrA2_4	1.5.1.39	COG0778	nitroreductase	energy production and conversion
FGO69_08870	291	flr_11			flavin reductase family protein
FGO69_08880	326	ppm1_11	2.4.1.-		glycosyltransferase, partial
FGO69_08885	326				DUF1972 domain-containing protein
FGO69_08890	326				DUF2206 domain-containing protein
FGO69_08895	326	mshA_9	2.4.1.250	COG0438	glycosyltransferase family 4 protein	Cell wall/membrane/envelope biogenesis
FGO69_08900	326	kmo_2	1.14.13.9	COG0654	NAD(P)/FAD-dependent oxidoreductase	energy production and conversion, coenzyme transport and metabolism
FGO69_08905	326	trkG_3		COG0168	TrkH family potassium uptake protein	inorganic ion transport and metabolism
FGO69_08910	326				PH domain-containing protein
FGO69_08915	326				UPF0280 family protein
FGO69_08920	326	moeA_11	2.10.1.1	COG0303	molybdopterin molybdenumtransferase MoeA	Coenzyme transport and metabolism
FGO69_08925	326				translation initiation factor eIF-1A
FGO69_08930	326				serine protein kinase RIO
FGO69_08935	326				RNA-processing protein
FGO69_08940	326	top6B_4	5.99.1.3		DNA topoisomerase VI subunit B
FGO69_08945	326	top6A_4	5.99.1.3		DNA topoisomerase IV subunit A
FGO69_08950	326				phosphorylating glyceraldehyde-3-phosphate dehydrogenase
FGO69_08955	326	dnaE2_4	2.7.7.7		PHP domain-containing protein
FGO69_08960	326	csd_4	2.8.1.7		O-phospho-L-seryl-tRNA:Cys-tRNA synthase
FGO69_08965	326				GyrI-like domain-containing protein
FGO69_08975	339				DUF998 domain-containing protein
FGO69_08980	339				transcriptional regulator
FGO69_08990	339				rubrerythrin family protein
FGO69_09005	339				TIGR04165 family Cys-rich peptide
FGO69_09010	339				TIGR04165 family Cys-rich peptide
FGO69_09015	339	sdcS_6		COG0471	DASS family sodium-coupled anion symporter	Carbohydrate transport and metabolism
FGO69_09020	339				universal stress protein
FGO69_09025	339				PAS domain S-box protein
FGO69_09030	339	rsxB_25			4Fe-4S dicluster domain-containing protein
FGO69_09035	339	mepA_16			MATE family efflux transporter
FGO69_09040	339	ribZ_25			MFS transporter
FGO69_09045	339	ssuA_6		COG0715	ABC transporter substrate-binding protein	inorganic ion transport and metabolism
FGO69_09050	339				isoprenylcysteine carboxylmethyltransferase family protein
FGO69_09055	339	flp_6			serine hydrolase
FGO69_09060	339				carotenoid biosynthesis protein
FGO69_09065	339	flp_7			serine hydrolase
FGO69_09070	339	ampH_2	3.4.-.-	COG1680	serine hydrolase	defense
FGO69_09080	347	yisK_4		COG0179	fumarylacetoacetate hydrolase family protein	secondary metabolites biosynthesis, transport and catabolism
FGO69_09085	347	hisG_8	2.4.2.17	COG0040	ATP phosphoribosyltransferase	Amino acid transport and metabolism
FGO69_09090	347	mtaD_7	3.5.4.28	COG0402	amidohydrolase family protein	Nucleotide transport and metabolism
FGO69_09095	347	ppaX_5	3.6.1.1		HAD family hydrolase
FGO69_09100	347	hisF_9	4.1.3.-	COG0107	imidazole glycerol phosphate synthase subunit HisF	Amino acid transport and metabolism
FGO69_09105	347	truD_6	5.4.99.27	COG0585	tRNA pseudouridine(13) synthase TruD	Translation, ribosomal structure and biogenesis
FGO69_09120	347	tadA_10	3.5.4.33		nucleoside deaminase
FGO69_09125	347	nrdD_4	1.1.98.6	COG1328	anaerobic ribonucleoside-triphosphate reductase	Nucleotide transport and metabolism
FGO69_09130	347				DNA polymerase II large subunit
FGO69_09135	347				preprotein translocase subunit Sec61beta
FGO69_09140	347	purB_6	4.3.2.2	COG0015	adenylosuccinate lyase	Nucleotide transport and metabolism
FGO69_09150	347				DUF126 domain-containing protein
FGO69_09165	347			COG1228	amidohydrolase family protein	secondary metabolites biosynthesis, transport and catabolism
FGO69_09180	362				TIGR00297 family protein
FGO69_09185	362				30S ribosomal protein S3ae
FGO69_09190	362				dinitrogenase iron-molybdenum cofactor biosynthesis protein
FGO69_09195	362	desVI_2	2.1.1.234		class I SAM-dependent methyltransferase
FGO69_09200	362	sgcG_17	1.3.99.24		flavodoxin family protein
FGO69_09205	362	nhaP_4			potassium/proton antiporter
FGO69_09210	362				DUF2193 domain-containing protein
FGO69_09215	362				DUF2180 family protein
FGO69_09220	362	glpF_4		COG0580	aquaporin family protein	Carbohydrate transport and metabolism
FGO69_09225	362	nudC_5	3.6.1.22	COG2816	NAD(+) diphosphatase	Nucleotide transport and metabolism
FGO69_09230	362	rnc_6	3.1.26.3		ribonuclease III
FGO69_09240	362				DUF2178 domain-containing protein
FGO69_09245	362				helix-turn-helix transcriptional regulator
FGO69_09250	362				sulfite exporter TauE/SafE family protein
FGO69_09255	362				DUF116 domain-containing protein
FGO69_09265	362	bchI_8	6.6.1.1	COG1239	VWA domain-containing protein	Coenzyme transport and metabolism
FGO69_09275	362				DUF367 family protein
FGO69_09285	362		2.5.1.41	COG1646	geranylgeranylglyceryl/heptaprenylglyceryl phosphate synthase	lipid transport and metabolism
FGO69_09300	362	ttgW			TetR/AcrR family transcriptional regulator
FGO69_09305	382				site-specific integrase
FGO69_09315	382				DUF1802 family protein
FGO69_09320	382	hsdR_14	3.1.21.3		type I restriction endonuclease subunit R
FGO69_09325	382				restriction endonuclease subunit S
FGO69_09330	382		2.1.1.72	COG0286	SAM-dependent DNA methyltransferase	defense
FGO69_09335	382		2.1.1.72	COG0286	type I restriction-modification system subunit M	defense
FGO69_09350	382				metal-dependent hydrolase
FGO69_09360	382				nickel-responsive transcriptional regulator NikR
FGO69_09365	382				NERD domain-containing protein
FGO69_09420	397	mcrB_3	3.1.21.-	COG1401	DUF3578 domain-containing protein	defense
FGO69_09425	397	mcrC_2		COG4268	5-methylcytosine-specific restriction system specificity protein McrC	defense
FGO69_09460	424	nuoI_12	1.6.5.11	COG1143	4Fe-4S dicluster domain-containing protein	energy production and conversion
FGO69_09465	424	rsxB_28			4Fe-4S dicluster domain-containing protein
FGO69_09470	424				formylmethanofuran dehydrogenase
FGO69_09475	424	fdhF_9	1.17.1.9	COG0243	formylmethanofuran dehydrogenase subunit B	energy production and conversion
FGO69_09480	424	fhcA_5	3.5.1.-	COG1229	formylmethanofuran dehydrogenase subunit A	energy production and conversion
FGO69_09485	424	fhcC_5		COG2218	formylmethanofuran dehydrogenase subunit C	energy production and conversion
FGO69_09490	424				DUF2097 domain-containing protein
FGO69_09495	424				DUF2097 domain-containing protein
FGO69_09500	424				LysR family transcriptional regulator
FGO69_09505	424	potA_5	3.6.3.31	COG3842	ABC transporter ATP-binding protein	Amino acid transport and metabolism
FGO69_09510	424	cysW_7		COG4208	ABC transporter permease subunit	inorganic ion transport and metabolism
FGO69_09515	424				tungstate ABC transporter substrate-binding protein WtpA
FGO69_09520	424				formylmethanofuran dehydrogenase
FGO69_09525	424	ubiE_13	2.1.1.163		methyltransferase domain-containing protein
FGO69_09540	443	dusB_3	1.3.1.-		ATP-binding cassette domain-containing protein, partial
FGO69_09555	443	cofD_5	2.7.8.28	COG0391	2-phospho-L-lactate transferase	Carbohydrate transport and metabolism, coenzyme transport and metabolism
FGO69_09560	443	fbiB_11	6.3.2.31	COG0778	coenzyme F420-0:L-glutamate ligase	energy production and conversion
FGO69_09565	443				IMP cyclohydrolase
FGO69_09570	443	rnhB_6	3.1.26.4	COG0164	ribonuclease HII	Replication, recombination and repair
FGO69_09575	443	mreB_5		COG1077	rod shape-determining protein	Cell cycle control, cell division, chromosome partitioning
FGO69_09585	443				CDP-diacylglycerol--serine O-phosphatidyltransferase
FGO69_09590	443				DUF515 domain-containing protein
FGO69_09600	443				class E sortase
FGO69_09605	443				dihydroneopterin aldolase
FGO69_09620	443	ngr		COG1592	rubrerythrin family protein	energy production and conversion
FGO69_09625	448	xerC_19			site-specific integrase
FGO69_09645	448	nucS_7	3.1.-.-		DUF91 domain-containing protein
FGO69_09650	448				EVE domain-containing protein
FGO69_09655	448				DUF365 domain-containing protein
FGO69_09665	448	rhlB_2	3.6.4.13		helicase
FGO69_09680	448				MarR family transcriptional regulator
FGO69_09695	463	cbiQ_5		COG0619	cobalt ECF transporter T component CbiQ	Coenzyme transport and metabolism
FGO69_09700	463	ecfA3_8	3.6.3.-	COG1122	ATP-binding cassette domain-containing protein	inorganic ion transport and metabolism
FGO69_09705	463	rsxB_31		COG2878	4Fe-4S dicluster domain-containing protein	energy production and conversion
FGO69_09710	463	guaB_41	1.1.1.205	COG0516	CBS domain-containing protein	Nucleotide transport and metabolism
FGO69_09720	463	tldD_12	3.4.-.-	COG0312	TldD/PmbA family protein	general function prediction
FGO69_09725	463				TIGR00296 family protein
FGO69_09730	463	obg_9	3.6.5.-	COG0536	GTP-binding protein	Cell cycle control, cell division, chromosome partitioning
FGO69_09735	463			COG0071	Hsp20 family protein	Posttranslational modification, protein turnover, chaperones
FGO69_09740	463	thiDN_3		COG0351	thiamine-phosphate synthase	Coenzyme transport and metabolism
FGO69_09750	463	hldE_5	2.7.7.70		FAD synthase
FGO69_09755	463	murF_6	6.3.2.10		UDP-N-acetylmuramyl peptide synthase
FGO69_09760	463	ppsA_8	2.7.9.2	COG0574	phosphoenolpyruvate synthase	Carbohydrate transport and metabolism
FGO69_09765	463				CPBP family intramembrane metalloprotease
FGO69_09770	463	hisA_7	5.3.1.16	COG0106	1-(5-phosphoribosyl)-5	Amino acid transport and metabolism
FGO69_09780	464				ATP-binding protein
FGO69_09800	464				EVE domain-containing protein
FGO69_09810	464	mcrC_3		COG4268	5-methylcytosine-specific restriction system specificity protein McrC	defense
FGO69_09815	464	mcrB_4	3.1.21.-	COG1401	DUF3578 domain-containing protein	defense
FGO69_09845	464				ribbon-helix-helix protein, CopG family
FGO69_09850	466	copA_8	3.6.3.54	COG2217	copper-translocating P-type ATPase, partial	inorganic ion transport and metabolism
FGO69_09860	466	lysS_8	6.1.1.6	COG1384	lysine--tRNA ligase	Translation, ribosomal structure and biogenesis
FGO69_09865	466	bzaF_10	4.1.99.-	COG0422	phosphomethylpyrimidine synthase	Coenzyme transport and metabolism
FGO69_09870	466	adoK_7	2.7.1.20		carbohydrate kinase family protein
FGO69_09875	466				LysR family transcriptional regulator
FGO69_09880	466	hxlB_11	5.3.1.27	COG0794	6-phospho-3-hexuloisomerase	Carbohydrate transport and metabolism, cell wall/membrane/envelope biogenesis
FGO69_09885	466	fdhD_6		COG1526	formate dehydrogenase accessory sulfurtransferase FdhD	energy production and conversion
FGO69_09890	466				carboxymuconolactone decarboxylase family protein
FGO69_09895	466	hndC_6	1.12.1.3	COG1145	NADH-quinone oxidoreductase subunit NuoF	energy production and conversion
FGO69_09900	466	fdhF_10	1.17.1.9	COG0243	formate dehydrogenase subunit alpha	energy production and conversion
FGO69_09905	466	moaA_13	4.1.99.22	COG2896	GTP 3\',8-cyclase MoaA	Coenzyme transport and metabolism
FGO69_09910	466	mobB_4		COG1763	molybdopterin-guanine dinucleotide biosynthesis protein B	Coenzyme transport and metabolism
FGO69_09920	515	alaS_9	6.1.1.7	COG0013	alanine--tRNA ligase, partial	Translation, ribosomal structure and biogenesis
FGO69_09925	515				tetratricopeptide repeat protein
FGO69_09930	515				methanogenesis marker 16 metalloprotein
FGO69_09940	515				radical SAM protein
FGO69_09945	515	pmbA_5	3.4.-.-	COG0312	TldD/PmbA family protein	general function prediction
FGO69_09950	515	ycsE_6	3.1.3.104		phosphoglycolate phosphatase
FGO69_09955	515	hypD_6		COG0409	hydrogenase formation protein HypD	Posttranslational modification, protein turnover, chaperones
FGO69_09960	515	murD_13	6.3.2.9	COG0771	UDP-N-acetylmuramoyl-L-alanine--D-glutamate ligase	cell wall/membrane/envelope biogenesis
FGO69_09970	515	glmU_15			molybdopterin-guanine dinucleotide biosynthesis protein MobA
FGO69_09980	515				DUF2254 domain-containing protein
FGO69_09990	535	acsA_12	6.2.1.1	COG0365	AMP-binding protein, partial	lipid transport and metabolism, acs
FGO69_09995	535				ferredoxin family protein
FGO69_10000	535	korA_15	1.2.7.3	COG0674	3-methyl-2-oxobutanoate dehydrogenase subunit VorB	energy production and conversion, por
FGO69_10005	535	korB_16	1.2.7.3	COG1013	ketoisovalerate oxidoreductase	energy production and conversion, por
FGO69_10010	535	rcp1_13			response regulator
FGO69_10015	535	exoA_4	3.1.11.2	COG0708	exodeoxyribonuclease III	Replication, recombination and repair
FGO69_10020	535	ansA_5	3.5.1.1	COG0252	Glu-tRNA(Gln) amidotransferase subunit GatD	Translation, ribosomal structure and biogenesis, intracellular trafficking, secretion and vesicular transport
FGO69_10025	535	gatB_12	6.3.5.-	COG0064	Glu-tRNA(Gln) amidotransferase subunit GatE	Translation, ribosomal structure and biogenesis
FGO69_10030	535	trxB_9	1.8.1.9	COG0492	thioredoxin-disulfide reductase	Posttranslational modification, protein turnover, chaperones
FGO69_10035	535	nfo_13	3.1.21.2		TIM barrel protein
FGO69_10040	535				DUF1801 domain-containing protein
FGO69_10045	535	ftsH_22	3.4.24.-	COG0465	AAA family ATPase	Posttranslational modification, protein turnover, chaperones
FGO69_10050	535				DUF4013 domain-containing protein
FGO69_10055	535				TetR/AcrR family transcriptional regulator
FGO69_10060	535				TetR/AcrR family transcriptional regulator
FGO69_10075	565	rpsJ_7		COG0051	30S ribosomal protein S10	Translation, ribosomal structure and biogenesis
FGO69_10080	565	tufA_4		COG0050	translation elongation factor EF-1 subunit alpha	Translation, ribosomal structure and biogenesis
FGO69_10085	565	fusA_9		COG0480	elongation factor EF-2	Translation, ribosomal structure and biogenesis
FGO69_10090	565	rpsG_7		COG0049	30S ribosomal protein S7	Translation, ribosomal structure and biogenesis
FGO69_10095	565	rpsL_7		COG0048	30S ribosomal protein S12	Translation, ribosomal structure and biogenesis
FGO69_10100	565				NusA-like transcription termination signal-binding factor
FGO69_10105	565				50S ribosomal protein L30e
FGO69_10110	565	rpoC_11	2.7.7.6	COG0086	DNA-directed RNA polymerase subunit A\'\'	Transcription
FGO69_10115	565	rpoC_12	2.7.7.6	COG0086	DNA-directed RNA polymerase subunit A\'	Transcription
FGO69_10120	565	rpoB_11	2.7.7.6	COG0085	DNA-directed RNA polymerase subunit B	Transcription
FGO69_10125	565	rpoB_12	2.7.7.6	COG0085	DNA-directed RNA polymerase subunit B\'\'	Transcription
FGO69_10130	565				DNA-directed RNA polymerase subunit H
FGO69_10145	612	xerC_20			site-specific integrase
FGO69_10165	612				SHOCT domain-containing protein
FGO69_10170	612		3.1.21.4		restriction endonuclease subunit R
FGO69_10175	612				DUF365 domain-containing protein
FGO69_10180	612				EVE domain-containing protein
FGO69_10185	612				SHOCT domain-containing protein
FGO69_10195	622	cutA_6		COG1324	divalent-cation tolerance protein CutA	inorganic ion transport and metabolism
FGO69_10200	622	nadE_10	6.3.1.5	COG0171	NAD+ synthase	Coenzyme transport and metabolism
FGO69_10215	622	cbiE_2	2.1.1.289	COG2241	precorrin-6y C5,15-methyltransferase (decarboxylating) subunit CbiE	Coenzyme transport and metabolism
FGO69_10220	622	ychF_8		COG0012	redox-regulated ATPase YchF	Translation, ribosomal structure and biogenesis
FGO69_10225	622		1.18.1.2		NAD(P)/FAD-dependent oxidoreductase
FGO69_10230	622	kch_4		COG1226	potassium channel protein	inorganic ion transport and metabolism
FGO69_10235	622	sfsA_5		COG1489	DNA/RNA nuclease SfsA	Carbohydrate transport and metabolism, signal transduction mechanisms
FGO69_10240	622	nifD_12	1.18.6.1		Ni-sirohydrochlorin a,c-diamide reductive cyclase catalytic subunit
FGO69_10250	657	tadA_12	3.5.4.33	COG0590	nucleoside deaminase	Translation, ribosomal structure and biogenesis
FGO69_10255	657	nrdD_5	1.1.98.6	COG1328	anaerobic ribonucleoside-triphosphate reductase	Nucleotide transport and metabolism
FGO69_10260	657				DNA polymerase II large subunit
FGO69_10265	657				preprotein translocase subunit Sec61beta
FGO69_10270	657	purB_7	4.3.2.2	COG0015	adenylosuccinate lyase	Nucleotide transport and metabolism
FGO69_10280	657				DUF126 domain-containing protein
FGO69_10295	657			COG1228	amidohydrolase family protein	secondary metabolites biosynthesis, transport and catabolism
FGO69_10310	658				cupin domain-containing protein
FGO69_10330	658	glmM_13	5.4.2.10		phosphoglucosamine mutase
FGO69_10335	658	ubiX_10	2.5.1.-		archaeoflavoprotein AfpA
FGO69_10355	658		1.1.1.391	COG1028	glucose 1-dehydrogenase	lipid transport and metabolism, secondary metabolites biosynthesis, transport and catabolism
FGO69_10360	658	acrR_1		COG1309	TetR/AcrR family transcriptional regulator	Transcription
FGO69_10365	699				glycosyltransferase family 2 protein, partial
FGO69_10385	699				zinc-ribbon domain-containing protein
FGO69_10395	699				ribbon-helix-helix protein, CopG family
FGO69_10400	699		3.1.21.4		restriction endonuclease subunit M
FGO69_10405	699				DUF365 domain-containing protein
FGO69_10420	699	xerC_21			site-specific integrase
FGO69_10425	787				DUF998 domain-containing protein
FGO69_10430	787	nrdR_6			transcriptional regulator
FGO69_10435	787	ubiG_9	2.1.1.222		class I SAM-dependent methyltransferase
FGO69_10440	787	rbr1_8	1.11.1.1	COG1592	rubrerythrin family protein	energy production and conversion
FGO69_10455	787				TIGR04165 family Cys-rich peptide
FGO69_10460	787				TIGR04165 family Cys-rich peptide
FGO69_10465	787	rsxB_32			4Fe-4S dicluster domain-containing protein
FGO69_10470	787	mepA_19		COG0534	MATE family efflux transporter	defense
FGO69_10475	787				isoprenylcysteine carboxylmethyltransferase family protein
FGO69_10480	787	flp_10			serine hydrolase
FGO69_10515	848	pgk_7	2.7.2.3	COG0126	phosphoglycerate kinase	carbohydrate transport and metabolism
FGO69_10520	848				triose-phosphate isomerase
FGO69_10530	848				4-demethylwyosine synthase TYW1
FGO69_10535	848	ypuA_4		COG4086	DUF1002 domain-containing protein	function unknown
FGO69_10540	848	sucC_5	6.2.1.4	COG0045	ADP-forming succinate--CoA ligase subunit beta	energy production and conversion
FGO69_10545	848				2-oxoacid:ferredoxin oxidoreductase subunit gamma
FGO69_10550	848	korB_17	1.2.7.3	COG1013	2-oxoacid:ferredoxin oxidoreductase subunit beta	energy production and conversion, porB
FGO69_10555	848	korA_16	1.2.7.3	COG0674	2-oxoacid:acceptor oxidoreductase subunit alpha, partial	energy production and conversion, porA
FGO69_10565	887				50S ribosomal protein P1
FGO69_10570	887	rplJ_8			50S ribosomal protein L10
FGO69_10575	887	rplA_8		COG0081	50S ribosomal protein L1	Translation, ribosomal structure and biogenesis
FGO69_10580	887	rplK_8		COG0080	50S ribosomal protein L11	Translation, ribosomal structure and biogenesis
FGO69_10585	887				transcription elongation factor Spt5
FGO69_10590	887	secE_8			protein translocase SEC61 complex subunit gamma
FGO69_10595	887	ftsZ_10		COG0206	cell division protein FtsZ	Cell cycle control, cell division, chromosome partitioning
FGO69_10605	887	yitD_4	4.4.1.19	COG1809	phosphosulfolactate synthase	Coenzyme transport and metabolism, ComA
FGO69_10610	887	fbiB_13	6.3.2.34		gamma-glutamyl ligase
FGO69_10615	891	xerC_22			site-specific integrase
FGO69_10630	891				DNA methyltransferase
FGO69_10635	891				ribbon-helix-helix protein, CopG family
FGO69_10640	891				zinc-ribbon domain-containing protein
FGO69_10665	899				50S ribosomal protein P1
FGO69_10670	899	rplJ_9			50S ribosomal protein L10
FGO69_10675	899	rplA_9		COG0081	50S ribosomal protein L1	Translation, ribosomal structure and biogenesis
FGO69_10680	899	rplK_9		COG0080	50S ribosomal protein L11	Translation, ribosomal structure and biogenesis
FGO69_10685	899				transcription elongation factor Spt5
FGO69_10690	899	secE_9			protein translocase SEC61 complex subunit gamma
FGO69_10695	899	ftsZ_11		COG0206	cell division protein FtsZ	Cell cycle control, cell division, chromosome partitioning
FGO69_10705	899	yitD_5	4.4.1.19	COG1809	phosphosulfolactate synthase	Coenzyme transport and metabolism, ComA
FGO69_10710	899	fbiB_14	6.3.2.34		gamma-glutamyl ligase
FGO69_10715	917	xerC_23			site-specific integrase
FGO69_10720	917				DNA methyltransferase
FGO69_10725	917				ribbon-helix-helix protein, CopG family
FGO69_10730	917				zinc ribbon domain-containing protein
FGO69_10770	988				tetratricopeptide repeat protein
FGO69_10775	988				tetratricopeptide repeat protein
FGO69_10790	988				phosphoribosyltransferase
FGO69_10795	988	dut_3	3.6.1.23		deoxyuridine 5\'-triphosphate nucleotidohydrolase
FGO69_10810	1031				carboxymuconolactone decarboxylase family protein
FGO69_10815	1031				formylmethanofuran dehydrogenase
FGO69_10820	1031			COG0614	iron ABC transporter substrate-binding protein	inorganic ion transport and metabolism
FGO69_10825	1031	oxyT_5	2.1.1.335		class I SAM-dependent methyltransferase
FGO69_10830	1031	hmuU_7		COG0609	iron ABC transporter permease	inorganic ion transport and metabolism
FGO69_10835	1031	yusV_6		COG1120	ABC transporter ATP-binding protein	inorganic ion transport and metabolism
FGO69_10840	1031		2.8.1.-	COG0607	rhodanese-like domain-containing protein	inorganic ion transport and metabolism
FGO69_10845	1031				DUF3320 domain-containing protein, partial
FGO69_10850	1113	bnzC_2		COG2146	recombinase, partial	inorganic ion transport and metabolism, secondary metabolites biosynthesis, transport and catabolism
FGO69_10860	1113	ysdC_10	3.4.11.-	COG1363	M42 family metallopeptidase	Amino acid transport and metabolism, carbohydrate transport and metabolism
FGO69_10870	1113				class III signal peptide-containing protein
FGO69_10895	1113				PepSY domain-containing protein
FGO69_10905	1130				histone family protein
FGO69_10910	1130				zinc ribbon domain-containing protein
FGO69_10915	1130				zinc ribbon domain-containing protein
FGO69_10930	1130	pigC_5	6.4.-.-		phosphoenolpyruvate protein kinase
FGO69_10975	1186		2.1.1.72	COG0286	N-6 DNA methylase	defense
FGO69_10985	1234	sucC_6	6.2.1.4	COG0045	succinate--CoA ligase subunit beta, partial	energy production and conversion
FGO69_10990	1234	ypuA_5		COG4086	DUF1002 domain-containing protein	function unknown
FGO69_10995	1234				4-demethylwyosine synthase TYW1
FGO69_11005	1234				triose-phosphate isomerase
FGO69_11010	1234	pgk_8	2.7.2.3	COG0126	phosphoglycerate kinase	carbohydrate transport and metabolism
FGO69_11030	1237				DUF2116 family Zn-ribbon domain-containing protein
FGO69_11035	1237	pyrH_10	2.7.4.22	COG0528	UMP kinase	Nucleotide transport and metabolism
FGO69_11060	1242	ubiG_11	2.1.1.222		class I SAM-dependent methyltransferase
FGO69_11065	1242	pglJ_4	2.4.1.291	COG0438	glycosyltransferase family 4 protein	cell wall/membrane/envelope biogenesis
FGO69_11070	1242	epsJ_13	2.4.-.-	COG0463	glycosyltransferase	cell wall/membrane/envelope biogenesis
FGO69_11080	1242	mshA_14	2.4.1.250	COG0438	glycosyltransferase family 4 protein	cell wall/membrane/envelope biogenesis
FGO69_11085	1242	mshA_15	2.4.1.250	COG0438	glycosyltransferase family 4 protein	cell wall/membrane/envelope biogenesis
FGO69_11095	1249				class E sortase
FGO69_11105	1249				DUF515 domain-containing protein
FGO69_11110	1249				CDP-diacylglycerol--serine O-phosphatidyltransferase
FGO69_11120	1249	mreB_8		COG1077	rod shape-determining protein	Cell cycle control, cell division, chromosome partitioning
FGO69_11125	1249	rnhB_8	3.1.26.4	COG0164	ribonuclease HII	Replication, recombination and repair
FGO69_11140	1350	cas3_6	3.1.-.-		CRISPR-associated helicase Cas3\'
FGO69_11145	1350				type I-B CRISPR-associated protein Cas5
FGO69_11150	1350				type I-B CRISPR-associated protein Cas7/Csh2
FGO69_11155	1350				TIGR02556 family CRISPR-associated protein
FGO69_11185	1432				class III signal peptide-containing protein
FGO69_11210	1432				PepSY domain-containing protein
FGO69_11215	1448	ubiG_12	2.1.1.222		class I SAM-dependent methyltransferase
FGO69_11220	1448	mshA_16	2.4.1.250		glycosyltransferase
FGO69_11225	1448	glfT1	2.4.1.287	COG1216	glycosyltransferase	carbohydrate transport and metabolism
FGO69_11230	1448	pglJ_5	2.4.1.291	COG0438	glycosyltransferase	cell wall/membrane/envelope biogenesis
FGO69_11235	1448	epsJ_14	2.4.-.-	COG0463	glycosyltransferase	cell wall/membrane/envelope biogenesis
FGO69_11255	1501				class III signal peptide-containing protein
FGO69_11280	1501				peptidase
FGO69_11300	2304	wecC_9	1.1.1.336	COG0677	nucleotide sugar dehydrogenase	cell wall/membrane/envelope biogenesis
FGO69_11310	2505				dihydroneopterin aldolase
FGO69_11320	2647	cph1_20	2.7.13.3		PAS domain S-box protein
FGO69_11330	2796				metal-dependent hydrolase
FGO69_11335	2796				DUF365 domain-containing protein
FGO69_11340	2796				restriction endonuclease
FGO69_11350	3362	rbr2_7	1.11.1.1	COG1592	rubrerythrin family protein	energy production and conversion
FGO69_11355	3362				alpha/beta hydrolase
FGO69_11375	3368	sirC_2	1.3.1.76	COG1648	bifunctional precorrin-2 dehydrogenase/sirohydrochlorin ferrochelatase	Coenzyme transport and metabolism, ComA
FGO69_11380	3368				methanogenesis marker 9 domain-containing protein
FGO69_11385	3368	ousV_1		COG4175	ATP-binding cassette domain-containing protein, partial	Amino acid transport and metabolism, carbohydrate transport and metabolism
FGO69_11395	4431				CRISPR-associated protein Cas4
FGO69_11400	4431	cas1_10	3.1.-.-	COG1518	type I-B CRISPR-associated endonuclease Cas1	defense
FGO69_11405	4431	cas2_10	3.1.-.-	COG1343	CRISPR-associated endonuclease Cas2	defense
FGO69_11410	5423	korA_20	1.2.7.3	COG0674	2-oxoacid:acceptor oxidoreductase subunit alpha, partial	energy production and conversion
FGO69_11415	5423	korB_20	1.2.7.3	COG1013	2-oxoacid:ferredoxin oxidoreductase subunit beta	energy production and conversion
FGO69_11430	5910	sirC_4	1.3.1.76	COG1648	bifunctional precorrin-2 dehydrogenase/sirohydrochlorin ferrochelatase	Coenzyme transport and metabolism, ComA
FGO69_11435	5910				methanogenesis marker 9 domain-containing protein
FGO69_11440	5910	ousV_3		COG4175	ATP-binding cassette domain-containing protein, partial	Amino acid transport and metabolism
FGO69_11450	7263	cbiM_8		COG0310	cobalt ECF transporter S component CbiM	inorganic ion transport and metabolism
FGO69_11455	7263	cbiN_6		COG1930	energy-coupling factor ABC transporter substrate-binding protein	inorganic ion transport and metabolism
FGO69_11470	7453	cbiM_9		COG0310	cobalt ECF transporter S component CbiM	inorganic ion transport and metabolism
FGO69_11475	7453	cbiN_7		COG1930	energy-coupling factor ABC transporter substrate-binding protein	inorganic ion transport and metabolism
FGO69_11485	7586	napA_4			cation:proton antiporter
FGO69_11500	9554	ndhI_44	1.6.5.11		ferredoxin family protein
FGO69_11505	9554				2-oxoacid:acceptor oxidoreductase subunit alpha, partial
FGO69_11510	10139		2.5.1.41	COG1646	geranylgeranylglyceryl/heptaprenylglyceryl phosphate synthase	lipid transport and metabolism
FGO69_11520	10220				30S ribosomal protein S3ae, partial
FGO69_11525	10220				TIGR00297 family protein
FGO69_11535	10699				transposase
FGO69_11545	13714				formylmethanofuran dehydrogenase
FGO69_00005	8				hypothetical protein FGO69_00005
FGO69_00010	8				hypothetical protein FGO69_00010
FGO69_00015	8				hypothetical protein FGO69_00015
FGO69_00025	8				hypothetical protein FGO69_00025
FGO69_00060	8				hypothetical protein FGO69_00060
FGO69_00065	8				hypothetical protein FGO69_00065
FGO69_00090	8				hypothetical protein FGO69_00090
FGO69_00135	8				hypothetical protein FGO69_00135
FGO69_00145	8				hypothetical protein FGO69_00145
FGO69_00155	8				hypothetical protein FGO69_00155
FGO69_00160	8				hypothetical protein FGO69_00160
FGO69_00195	8				hypothetical protein FGO69_00195
FGO69_00200	8				hypothetical protein FGO69_00200
FGO69_00245	8				hypothetical protein FGO69_00245
FGO69_00370	8				hypothetical protein FGO69_00370
FGO69_00445	8				hypothetical protein FGO69_00445
FGO69_00485	8				hypothetical protein FGO69_00485
FGO69_00510	8				hypothetical protein FGO69_00510
FGO69_00555	8				hypothetical protein FGO69_00555
FGO69_00560	8				hypothetical protein FGO69_00560
FGO69_00590	8				hypothetical protein FGO69_00590
FGO69_00595	8				hypothetical protein FGO69_00595
FGO69_00610	8				hypothetical protein FGO69_00610
FGO69_00715	8				hypothetical protein FGO69_00715
FGO69_00720	8				hypothetical protein FGO69_00720
FGO69_00740	8				hypothetical protein FGO69_00740
FGO69_00745	8				hypothetical protein FGO69_00745
FGO69_00765	8				hypothetical protein FGO69_00765
FGO69_00770	8				hypothetical protein FGO69_00770
FGO69_00780	8				hypothetical protein FGO69_00780
FGO69_00785	8				hypothetical protein FGO69_00785
FGO69_00800	8				hypothetical protein FGO69_00800
FGO69_00805	8				hypothetical protein FGO69_00805
FGO69_00845	8				hypothetical protein FGO69_00845
FGO69_00880	8				hypothetical protein FGO69_00880
FGO69_00890	8				hypothetical protein FGO69_00890
FGO69_00895	8				hypothetical protein FGO69_00895
FGO69_00945	8				hypothetical protein FGO69_00945
FGO69_00960	8				hypothetical protein FGO69_00960
FGO69_00995	8				hypothetical protein FGO69_00995
FGO69_01115	8				hypothetical protein FGO69_01115
FGO69_01150	8				hypothetical protein FGO69_01150
FGO69_01160	8				hypothetical protein FGO69_01160
FGO69_01185	8				hypothetical protein FGO69_01185
FGO69_01210	8				hypothetical protein FGO69_01210
FGO69_01215	8				hypothetical protein FGO69_01215
FGO69_01290	9				hypothetical protein FGO69_01290
FGO69_01295	9				hypothetical protein FGO69_01295
FGO69_01310	9				hypothetical protein FGO69_01310
FGO69_01320	9				hypothetical protein FGO69_01320
FGO69_01340	9	fhaB_1		COG3210	hypothetical protein FGO69_01340
FGO69_01350	9				hypothetical protein FGO69_01350
FGO69_01420	9				hypothetical protein FGO69_01420
FGO69_01450	9				hypothetical protein FGO69_01450
FGO69_01530	9				hypothetical protein FGO69_01530
FGO69_01570	9				hypothetical protein FGO69_01570
FGO69_01600	9				hypothetical protein FGO69_01600
FGO69_01685	9				hypothetical protein FGO69_01685
FGO69_01710	9				hypothetical protein FGO69_01710
FGO69_01715	9				hypothetical protein FGO69_01715
FGO69_01775	9				hypothetical protein FGO69_01775
FGO69_01790	9				hypothetical protein FGO69_01790
FGO69_01815	9				hypothetical protein FGO69_01815
FGO69_01850	9	tatD	3.1.21.-		hypothetical protein FGO69_01850
FGO69_01885	9				hypothetical protein FGO69_01885
FGO69_01890	9	niaR_1		COG1827	hypothetical protein FGO69_01890
FGO69_01900	9				hypothetical protein FGO69_01900
FGO69_01945	9				hypothetical protein FGO69_01945
FGO69_01970	9				hypothetical protein FGO69_01970
FGO69_02000	9				hypothetical protein FGO69_02000
FGO69_02160	9				hypothetical protein FGO69_02160
FGO69_02180	9				hypothetical protein FGO69_02180
FGO69_02285	9				hypothetical protein FGO69_02285
FGO69_02300	9				hypothetical protein FGO69_02300
FGO69_02330	9				hypothetical protein FGO69_02330
FGO69_02360	9				hypothetical protein FGO69_02360
FGO69_02375	9				hypothetical protein FGO69_02375
FGO69_02415	13				hypothetical protein FGO69_02415
FGO69_02470	13				hypothetical protein FGO69_02470
FGO69_02600	13				hypothetical protein FGO69_02600
FGO69_02645	13				hypothetical protein FGO69_02645
FGO69_02650	13				hypothetical protein FGO69_02650
FGO69_02720	13				hypothetical protein FGO69_02720
FGO69_02725	13				hypothetical protein FGO69_02725
FGO69_02730	13				hypothetical protein FGO69_02730
FGO69_02760	13				hypothetical protein FGO69_02760
FGO69_02775	13				hypothetical protein FGO69_02775
FGO69_02785	13	hycE_3		COG3261	hypothetical protein FGO69_02785
FGO69_02790	13	hycG_2		COG3260	hypothetical protein FGO69_02790
FGO69_02830	13				hypothetical protein FGO69_02830
FGO69_02845	13				hypothetical protein FGO69_02845
FGO69_02920	13				hypothetical protein FGO69_02920
FGO69_02935	13				hypothetical protein FGO69_02935
FGO69_02955	13				hypothetical protein FGO69_02955
FGO69_02960	13				hypothetical protein FGO69_02960
FGO69_03015	13				hypothetical protein FGO69_03015
FGO69_03075	13				hypothetical protein FGO69_03075
FGO69_03080	13				hypothetical protein FGO69_03080
FGO69_03085	13				hypothetical protein FGO69_03085
FGO69_03215	13				hypothetical protein FGO69_03215
FGO69_03250	13				hypothetical protein FGO69_03250
FGO69_03275	13				hypothetical protein FGO69_03275
FGO69_03280	13				hypothetical protein FGO69_03280
FGO69_03285	13				hypothetical protein FGO69_03285
FGO69_03385	13				hypothetical protein FGO69_03385
FGO69_03485	15				hypothetical protein FGO69_03485
FGO69_03495	15				hypothetical protein FGO69_03495
FGO69_03500	15	cmk_4	2.7.4.25		hypothetical protein FGO69_03500
FGO69_03520	15				hypothetical protein FGO69_03520
FGO69_03575	15				hypothetical protein FGO69_03575
FGO69_03620	15				hypothetical protein FGO69_03620
FGO69_03715	15				hypothetical protein FGO69_03715
FGO69_03730	15	nqo4_1	1.6.5.11	COG0649	hypothetical protein FGO69_03730
FGO69_03735	15	hycG_3		COG3260	hypothetical protein FGO69_03735
FGO69_03765	15				hypothetical protein FGO69_03765
FGO69_03795	15				hypothetical protein FGO69_03795
FGO69_03800	15				hypothetical protein FGO69_03800
FGO69_03980	15				hypothetical protein FGO69_03980
FGO69_04065	15				hypothetical protein FGO69_04065
FGO69_04080	15				hypothetical protein FGO69_04080
FGO69_04100	15	polB_6	2.7.7.7	COG0417	hypothetical protein FGO69_04100
FGO69_04145	15				hypothetical protein FGO69_04145
FGO69_04210	15				hypothetical protein FGO69_04210
FGO69_04250	15				hypothetical protein FGO69_04250
FGO69_04290	15				hypothetical protein FGO69_04290
FGO69_04300	15				hypothetical protein FGO69_04300
FGO69_04375	15				hypothetical protein FGO69_04375
FGO69_04400	15	cls	2.7.8.-		hypothetical protein FGO69_04400
FGO69_04410	15				hypothetical protein FGO69_04410
FGO69_04415	15				hypothetical protein FGO69_04415
FGO69_04445	15				hypothetical protein FGO69_04445
FGO69_04455	15				hypothetical protein FGO69_04455
FGO69_04470	15				hypothetical protein FGO69_04470
FGO69_04505	15				hypothetical protein FGO69_04505
FGO69_04600	32				hypothetical protein FGO69_04600
FGO69_04605	32				hypothetical protein FGO69_04605
FGO69_04610	32				hypothetical protein FGO69_04610
FGO69_04640	32				hypothetical protein FGO69_04640
FGO69_04650	32				hypothetical protein FGO69_04650
FGO69_04655	32				hypothetical protein FGO69_04655
FGO69_04675	32				hypothetical protein FGO69_04675
FGO69_04705	32				hypothetical protein FGO69_04705
FGO69_04715	32				hypothetical protein FGO69_04715
FGO69_04720	32				hypothetical protein FGO69_04720
FGO69_04745	32				hypothetical protein FGO69_04745
FGO69_04755	32				hypothetical protein FGO69_04755
FGO69_04760	32				hypothetical protein FGO69_04760
FGO69_04765	32				hypothetical protein FGO69_04765
FGO69_04770	32				hypothetical protein FGO69_04770
FGO69_04780	32				hypothetical protein FGO69_04780
FGO69_04805	32				hypothetical protein FGO69_04805
FGO69_04820	32				hypothetical protein FGO69_04820
FGO69_04825	32				hypothetical protein FGO69_04825
FGO69_04910	32				hypothetical protein FGO69_04910
FGO69_04920	32				hypothetical protein FGO69_04920
FGO69_04925	32				hypothetical protein FGO69_04925
FGO69_04960	32				hypothetical protein FGO69_04960
FGO69_04970	32	mdoC	2.1.-.-		hypothetical protein FGO69_04970
FGO69_05010	32				hypothetical protein FGO69_05010
FGO69_05015	32				hypothetical protein FGO69_05015
FGO69_05030	32				hypothetical protein FGO69_05030
FGO69_05035	32				hypothetical protein FGO69_05035
FGO69_05055	32				hypothetical protein FGO69_05055
FGO69_05060	32				hypothetical protein FGO69_05060
FGO69_05080	32				hypothetical protein FGO69_05080
FGO69_05090	32				hypothetical protein FGO69_05090
FGO69_05110	32				hypothetical protein FGO69_05110
FGO69_05140	52				hypothetical protein FGO69_05140
FGO69_05170	52				hypothetical protein FGO69_05170
FGO69_05190	52				hypothetical protein FGO69_05190
FGO69_05205	52				hypothetical protein FGO69_05205
FGO69_05210	52				hypothetical protein FGO69_05210
FGO69_05215	52				hypothetical protein FGO69_05215
FGO69_05220	52				hypothetical protein FGO69_05220
FGO69_05225	52				hypothetical protein FGO69_05225
FGO69_05280	52				hypothetical protein FGO69_05280
FGO69_05305	52				hypothetical protein FGO69_05305
FGO69_05320	52	satP_4		COG1584	hypothetical protein FGO69_05320
FGO69_05325	52				hypothetical protein FGO69_05325
FGO69_05355	52				hypothetical protein FGO69_05355
FGO69_05360	52				hypothetical protein FGO69_05360
FGO69_05375	52				hypothetical protein FGO69_05375
FGO69_05385	52				hypothetical protein FGO69_05385
FGO69_05405	52				hypothetical protein FGO69_05405
FGO69_05480	52				hypothetical protein FGO69_05480
FGO69_05485	52				hypothetical protein FGO69_05485
FGO69_05510	52	mnmC_5		COG0665	hypothetical protein FGO69_05510
FGO69_05530	52				hypothetical protein FGO69_05530, partial
FGO69_05535	69				hypothetical protein FGO69_05535
FGO69_05540	69				hypothetical protein FGO69_05540
FGO69_05615	69				hypothetical protein FGO69_05615
FGO69_05620	69	htpX_13	3.4.24.-		hypothetical protein FGO69_05620
FGO69_05625	69				hypothetical protein FGO69_05625
FGO69_05645	69				hypothetical protein FGO69_05645
FGO69_05660	69				hypothetical protein FGO69_05660
FGO69_05665	69				hypothetical protein FGO69_05665
FGO69_05670	69				hypothetical protein FGO69_05670
FGO69_05690	69				hypothetical protein FGO69_05690
FGO69_05700	69				hypothetical protein FGO69_05700
FGO69_05705	69				hypothetical protein FGO69_05705
FGO69_05710	69				hypothetical protein FGO69_05710
FGO69_05720	69				hypothetical protein FGO69_05720
FGO69_05730	69				hypothetical protein FGO69_05730
FGO69_05745	69				hypothetical protein FGO69_05745
FGO69_05765	69				hypothetical protein FGO69_05765
FGO69_05805	69				hypothetical protein FGO69_05805
FGO69_05820	69				hypothetical protein FGO69_05820
FGO69_05835	69				hypothetical protein FGO69_05835
FGO69_05980	77				hypothetical protein FGO69_05980
FGO69_05990	77				hypothetical protein FGO69_05990
FGO69_06005	77				hypothetical protein FGO69_06005
FGO69_06035	77				hypothetical protein FGO69_06035
FGO69_06070	77				hypothetical protein FGO69_06070
FGO69_06110	77				hypothetical protein FGO69_06110
FGO69_06115	77				hypothetical protein FGO69_06115
FGO69_06150	77				hypothetical protein FGO69_06150
FGO69_06190	77				hypothetical protein FGO69_06190
FGO69_06195	77				hypothetical protein FGO69_06195
FGO69_06220	77				hypothetical protein FGO69_06220
FGO69_06245	77				hypothetical protein FGO69_06245
FGO69_06260	77				hypothetical protein FGO69_06260
FGO69_06280	77				hypothetical protein FGO69_06280
FGO69_06285	77				hypothetical protein FGO69_06285
FGO69_06305	84				hypothetical protein FGO69_06305
FGO69_06310	84				hypothetical protein FGO69_06310
FGO69_06370	84				hypothetical protein FGO69_06370
FGO69_06415	84	thiL_7	2.7.4.16		hypothetical protein FGO69_06415
FGO69_06420	84				hypothetical protein FGO69_06420
FGO69_06430	84				hypothetical protein FGO69_06430
FGO69_06440	84				hypothetical protein FGO69_06440
FGO69_06455	84				hypothetical protein FGO69_06455
FGO69_06485	84				hypothetical protein FGO69_06485
FGO69_06575	84				hypothetical protein FGO69_06575
FGO69_06585	84				hypothetical protein FGO69_06585
FGO69_06590	84				hypothetical protein FGO69_06590
FGO69_06835	96				hypothetical protein FGO69_06835
FGO69_06840	96				hypothetical protein FGO69_06840
FGO69_06850	96				hypothetical protein FGO69_06850
FGO69_06885	96				hypothetical protein FGO69_06885
FGO69_06895	96				hypothetical protein FGO69_06895
FGO69_06915	96				hypothetical protein FGO69_06915
FGO69_06935	96	oatWY	2.3.1.-		hypothetical protein FGO69_06935
FGO69_06955	107				hypothetical protein FGO69_06955
FGO69_06975	107				hypothetical protein FGO69_06975
FGO69_06980	107				hypothetical protein FGO69_06980
FGO69_06985	107				hypothetical protein FGO69_06985
FGO69_07020	107				hypothetical protein FGO69_07020
FGO69_07025	107				hypothetical protein FGO69_07025
FGO69_07030	107				hypothetical protein FGO69_07030
FGO69_07160	107				hypothetical protein FGO69_07160
FGO69_07215	107				hypothetical protein FGO69_07215, partial
FGO69_07225	118				hypothetical protein FGO69_07225
FGO69_07260	118				hypothetical protein FGO69_07260
FGO69_07335	118				hypothetical protein FGO69_07335
FGO69_07350	118				hypothetical protein FGO69_07350
FGO69_07410	118				hypothetical protein FGO69_07410
FGO69_07415	118				hypothetical protein FGO69_07415
FGO69_07425	118				hypothetical protein FGO69_07425
FGO69_07445	118				hypothetical protein FGO69_07445
FGO69_07540	119				hypothetical protein FGO69_07540
FGO69_07545	119				hypothetical protein FGO69_07545
FGO69_07555	119				hypothetical protein FGO69_07555
FGO69_07565	119				hypothetical protein FGO69_07565
FGO69_07625	119				hypothetical protein FGO69_07625
FGO69_07675	119				hypothetical protein FGO69_07675
FGO69_07680	119				hypothetical protein FGO69_07680
FGO69_07685	119				hypothetical protein FGO69_07685
FGO69_07700	119				hypothetical protein FGO69_07700
FGO69_07705	119				hypothetical protein FGO69_07705
FGO69_07710	119				hypothetical protein FGO69_07710
FGO69_07740	139				hypothetical protein FGO69_07740
FGO69_07745	139				hypothetical protein FGO69_07745
FGO69_07785	139				hypothetical protein FGO69_07785
FGO69_07850	139				hypothetical protein FGO69_07850
FGO69_07875	139				hypothetical protein FGO69_07875
FGO69_07880	139				hypothetical protein FGO69_07880
FGO69_07950	139				hypothetical protein FGO69_07950
FGO69_07970	148				hypothetical protein FGO69_07970
FGO69_08085	148				hypothetical protein FGO69_08085
FGO69_08095	148				hypothetical protein FGO69_08095
FGO69_08130	148				hypothetical protein FGO69_08130
FGO69_08150	148				hypothetical protein FGO69_08150
FGO69_08155	148				hypothetical protein FGO69_08155
FGO69_08160	148				hypothetical protein FGO69_08160
FGO69_08165	148				hypothetical protein FGO69_08165
FGO69_08185	179				hypothetical protein FGO69_08185
FGO69_08360	184				hypothetical protein FGO69_08360
FGO69_08365	184				hypothetical protein FGO69_08365
FGO69_08370	184				hypothetical protein FGO69_08370
FGO69_08375	184				hypothetical protein FGO69_08375
FGO69_08380	184				hypothetical protein FGO69_08380
FGO69_08385	184				hypothetical protein FGO69_08385
FGO69_08410	184				hypothetical protein FGO69_08410
FGO69_08415	184				hypothetical protein FGO69_08415
FGO69_08425	184	radD_7	3.6.4.12	COG1061	hypothetical protein FGO69_08425
FGO69_08435	184				hypothetical protein FGO69_08435
FGO69_08440	184				hypothetical protein FGO69_08440
FGO69_08450	184				hypothetical protein FGO69_08450
FGO69_08455	184				hypothetical protein FGO69_08455
FGO69_08470	187	cph1_9	2.7.13.3		hypothetical protein FGO69_08470
FGO69_08480	187				hypothetical protein FGO69_08480
FGO69_08495	187	rnmV_4	3.1.26.8		hypothetical protein FGO69_08495
FGO69_08530	187				hypothetical protein FGO69_08530
FGO69_08550	187				hypothetical protein FGO69_08550
FGO69_08560	187				hypothetical protein FGO69_08560
FGO69_08570	187				hypothetical protein FGO69_08570
FGO69_08580	187				hypothetical protein FGO69_08580
FGO69_08635	281				hypothetical protein FGO69_08635
FGO69_08640	281				hypothetical protein FGO69_08640
FGO69_08645	281				hypothetical protein FGO69_08645
FGO69_08650	281				hypothetical protein FGO69_08650
FGO69_08655	281	dnaG_11	2.7.7.-		hypothetical protein FGO69_08655
FGO69_08660	281				hypothetical protein FGO69_08660
FGO69_08680	281				hypothetical protein FGO69_08680
FGO69_08685	281				hypothetical protein FGO69_08685
[truncated: 142 more rows]
